# Supplementary material for: Proteome changes in the small intestinal mucosa of broilers (Gallus gallus) induced by high concentrations of atmospheric ammonia
Source: Proteome Sci. 2015 Feb 21;13:9. doi: 10.1186/s12953-015-0067-4 (PMC4347970; doi:10.1186/s12953-015-0067-4)
Supplement: Additional file 3: Table S3. — List of all proteins (n = 2726) identified in the study. [file 12953_2015_67_MOESM3_ESM.xlsx]

## Sheet: Sheet1
Table S3 List of all proteins (n=2726) identified in the study
Accession	Description	Score	Coverage	# Proteins	# Unique Peptides	# Peptides	# PSMs	# AAs	MW [kDa]	calc. pI
P09244	Tubulin beta-7 chain OS=Gallus gallus PE=2 SV=1 - [TBB7_CHICK]	1251.27	0.7297	2	6	26	297	444	49.6	4.89
P68034	Actin, alpha cardiac muscle 1 OS=Gallus gallus GN=ACTC1 PE=3 SV=1 - [ACTC_CHICK]	826.57	0.4934	7	1	21	776	377	42	5.39
Q6VN51	Protein phospatase 3 regulatory subunit B alpha isoform type 1 OS=Gallus gallus GN=PPP3R1 PE=2 SV=1 - [Q6VN51_CHICK]	82.22	0.1647	1	3	3	4	170	19.3	4.81
Q5ZMT0	14-3-3 protein epsilon OS=Gallus gallus GN=YWHAE PE=1 SV=1 - [1433E_CHICK]	657.16	0.5529	4	12	14	109	255	29.2	4.74
F1NTT2	Uncharacterized protein OS=Gallus gallus GN=RPS28 PE=3 SV=2 - [F1NTT2_CHICK]	82.24	0.3043	1	2	2	16	69	7.8	10.7
Q6LC82	GTPase cRac1A OS=Gallus gallus GN=cRac1A PE=2 SV=1 - [Q6LC82_CHICK]	232.91	0.3542	4	5	8	43	192	21.4	8.5
Q6ITC7	40S ribosomal protein S13 OS=Gallus gallus GN=RPS13 PE=2 SV=3 - [RS13_CHICK]	218.62	0.4172	1	6	6	36	151	17.2	10.54
P62207	Serine/threonine-protein phosphatase PP1-beta catalytic subunit OS=Gallus gallus GN=PPP1CB PE=1 SV=3 - [PP1B_CHICK]	379.43	0.3976	2	3	10	50	327	37.2	6.19
Q5ZHX1	Ras-related protein Rap-1b OS=Gallus gallus GN=RAP1B PE=2 SV=1 - [RAP1B_CHICK]	238.48	0.4891	1	2	6	32	184	20.8	5.78
F1NN08	Uncharacterized protein OS=Gallus gallus GN=ARF1 PE=2 SV=2 - [F1NN08_CHICK]	429.35	0.5801	3	5	9	119	181	20.7	6.8
P61355	60S ribosomal protein L27 OS=Gallus gallus GN=RPL27 PE=2 SV=2 - [RL27_CHICK]	59.48	0.125	1	2	2	5	136	15.8	10.56
P62801	Histone H4 OS=Gallus gallus GN=H4-I PE=1 SV=2 - [H4_CHICK]	400.52	0.6019	3	9	9	130	103	11.4	11.36
P63247	Guanine nucleotide-binding protein subunit beta-2-like 1 OS=Gallus gallus GN=GNB2L1 PE=2 SV=1 - [GBLP_CHICK]	666.18	0.6341	1	17	17	59	317	35.1	7.69
Q5ZHW8	Uncharacterized protein OS=Gallus gallus GN=RPS14 PE=2 SV=1 - [Q5ZHW8_CHICK]	195.52	0.3642	1	4	4	23	151	16.3	10.05
E1BTM1	Uncharacterized protein OS=Gallus gallus GN=ETF1 PE=4 SV=1 - [E1BTM1_CHICK]	169.34	0.1236	1	4	4	11	437	49	5.71
Q5ZKF5	S-phase kinase-associated protein 1 OS=Gallus gallus GN=SKP1 PE=2 SV=1 - [SKP1_CHICK]	262.31	0.4847	1	7	7	26	163	18.6	4.54
E1BY89	Uncharacterized protein OS=Gallus gallus GN=RPL23 PE=3 SV=2 - [E1BY89_CHICK]	286.2	0.5857	1	8	8	34	140	14.9	10.51
Q5ZKN7	Uncharacterized protein OS=Gallus gallus GN=RCJMB04_9n22 PE=2 SV=1 - [Q5ZKN7_CHICK]	362.93	0.7338	3	8	9	62	154	17.9	8.51
Q5ZKU5	Ras-related protein Rab-14 OS=Gallus gallus GN=RAB14 PE=2 SV=3 - [RAB14_CHICK]	230.37	0.3209	7	4	5	29	215	23.9	6.21
E1C8Y9	Uncharacterized protein OS=Gallus gallus GN=SRSF3 PE=4 SV=1 - [E1C8Y9_CHICK]	150.27	0.2317	2	3	4	15	164	19.3	11.65
Q5ZJT7	Uncharacterized protein OS=Gallus gallus GN=TCEB1 PE=4 SV=1 - [Q5ZJT7_CHICK]	67.01	0.3839	1	3	3	3	112	12.5	4.78
P62303	Small nuclear ribonucleoprotein E OS=Gallus gallus GN=SNRPE PE=3 SV=1 - [RUXE_CHICK]	69.91	0.25	1	2	2	6	92	10.8	9.44
P84247	Histone H3.3 OS=Gallus gallus GN=H3-IX PE=1 SV=2 - [H33_CHICK]	189.05	0.5441	2	1	7	38	136	15.3	11.27
R4GF71	Uncharacterized protein OS=Gallus gallus GN=TMSB4X PE=4 SV=1 - [R4GF71_CHICK]	73.84	0.4318	4	4	4	9	44	5	5.06
Q5ZL58	Uncharacterized protein OS=Gallus gallus GN=SNRPD3 PE=2 SV=1 - [Q5ZL58_CHICK]	141.99	0.3175	1	3	3	17	126	13.9	10.32
P84229	Histone H3.2 OS=Gallus gallus GN=H3-I PE=1 SV=2 - [H32_CHICK]	198.58	0.6103	1	2	8	62	136	15.4	11.27
P63283	SUMO-conjugating enzyme UBC9 OS=Gallus gallus GN=UBE2I PE=2 SV=1 - [UBC9_CHICK]	123.46	0.1519	1	4	4	13	158	18	8.66
P02272	Histone H2A.V OS=Gallus gallus GN=H2AFV PE=1 SV=2 - [H2AV_CHICK]	256.31	0.5391	3	3	5	36	128	13.5	10.58
Q71UZ3	Casein kinase 1 alpha isoform OS=Gallus gallus PE=2 SV=1 - [Q71UZ3_CHICK]	62.46	0.0985	3	3	3	4	325	37.5	9.48
F2Z4L4	Uncharacterized protein OS=Gallus gallus GN=SET PE=3 SV=1 - [F2Z4L4_CHICK]	192.35	0.2455	2	5	5	26	277	32.1	4.22
F2Z4K6	Uncharacterized protein OS=Gallus gallus GN=RPL26L1 PE=2 SV=1 - [F2Z4K6_CHICK]	24.8	0.0621	1	1	1	2	145	17.2	10.55
Q5F428	Eukaryotic translation initiation factor 3 subunit L OS=Gallus gallus GN=EIF3L PE=2 SV=1 - [EIF3L_CHICK]	145.94	0.1046	1	5	5	10	564	66.6	6.34
P98157	Low-density lipoprotein receptor-related protein 1 OS=Gallus gallus GN=LRP1 PE=2 SV=1 - [LRP1_CHICK]	83.47	0.0066	2	2	2	2	4543	506.8	5.25
P02552	Tubulin alpha-1 chain (Fragment) OS=Gallus gallus PE=1 SV=1 - [TBA1_CHICK]	995.34	0.6505	2	3	21	247	412	45.9	5.08
P09645	Tubulin alpha-8 chain (Fragment) OS=Gallus gallus PE=3 SV=1 - [TBA8_CHICK]	599.46	0.4969	1	2	12	111	324	36.1	4.93
P53478	Actin, cytoplasmic type 5 OS=Gallus gallus PE=3 SV=1 - [ACT5_CHICK]	1320.33	0.7899	9	7	27	1898	376	41.8	5.48
F2Z4M0	Histone-binding protein RBBP4 OS=Gallus gallus GN=RBBP4 PE=4 SV=1 - [F2Z4M0_CHICK]	261.95	0.2306	3	8	9	18	425	47.6	4.89
Q5ZJV9	CCR4-NOT transcription complex subunit 7 OS=Gallus gallus GN=CNOT7 PE=2 SV=1 - [CNOT7_CHICK]	37.29	0.0491	1	1	1	2	285	32.7	4.84
P67869	Casein kinase II subunit beta OS=Gallus gallus GN=CSNK2B PE=2 SV=1 - [CSK2B_CHICK]	32.06	0.0372	1	1	1	2	215	24.9	5.55
E1BW94	Uncharacterized protein OS=Gallus gallus GN=SF3B14 PE=4 SV=1 - [E1BW94_CHICK]	105.47	0.208	1	2	2	5	125	14.6	9.38
Q5ZIA5	Coatomer subunit beta OS=Gallus gallus GN=COPB1 PE=2 SV=1 - [COPB_CHICK]	1115.65	0.3799	1	26	26	88	953	107.1	6
O93532	Keratin, type II cytoskeletal cochleal OS=Gallus gallus PE=2 SV=1 - [K2CO_CHICK]	2204.43	0.7419	10	19	44	878	492	53.8	6.1
P0CB50	Peroxiredoxin-1 OS=Gallus gallus GN=PRDX1 PE=1 SV=1 - [PRDX1_CHICK]	448.57	0.6884	1	13	14	155	199	22.3	8.1
P70079	Creatine kinase U-type, mitochondrial OS=Gallus gallus GN=CKMT1 PE=1 SV=1 - [KCRU_CHICK]	708.36	0.3645	4	2	15	162	417	47.1	8.48
P0CG62	Polyubiquitin-B OS=Gallus gallus GN=UBB PE=2 SV=1 - [UBB_CHICK]	310.56	0.8	6	3	8	119	305	34.3	7.53
Q9W6F3	Ubiquitin-conjugating enzyme OS=Gallus gallus GN=UBE2A PE=2 SV=1 - [Q9W6F3_CHICK]	22.01	0.1118	1	1	1	1	152	17.3	5.15
H9L213	Uncharacterized protein OS=Gallus gallus GN=RPL17 PE=3 SV=1 - [H9L213_CHICK]	231.95	0.3478	4	7	7	23	184	21.4	10.18
Q02391	Golgi apparatus protein 1 OS=Gallus gallus GN=GLG1 PE=1 SV=1 - [GSLG1_CHICK]	652.99	0.2636	2	22	22	32	1142	129.6	6.86
F1NFT6	Uncharacterized protein (Fragment) OS=Gallus gallus GN=UBE2N PE=2 SV=1 - [F1NFT6_CHICK]	298.58	0.5704	2	9	9	48	142	16	5.3
P19121	Serum albumin OS=Gallus gallus GN=ALB PE=1 SV=2 - [ALBU_CHICK]	1799.68	0.7496	1	2	42	680	615	69.9	5.74
P07341	Fructose-bisphosphate aldolase B OS=Gallus gallus GN=ALDOB PE=3 SV=3 - [ALDOB_CHICK]	1165.2	0.8407	3	24	25	990	364	39.3	8.59
P08106	Heat shock 70 kDa protein OS=Gallus gallus PE=1 SV=1 - [HSP70_CHICK]	702.96	0.2618	7	1	16	136	634	69.7	5.68
Q5ZL72	60 kDa heat shock protein, mitochondrial OS=Gallus gallus GN=HSPD1 PE=1 SV=1 - [CH60_CHICK]	1921.08	0.7068	2	38	38	472	573	60.9	5.87
P02263	Histone H2A-IV OS=Gallus gallus PE=1 SV=2 - [H2A4_CHICK]	314.08	0.6357	6	3	7	88	129	13.9	10.9
P0C1H3	Histone H2B 1/2/3/4/6 OS=Gallus gallus GN=H2B-I PE=1 SV=2 - [H2B1_CHICK]	313.61	0.4683	7	8	8	129	126	13.9	10.27
P42558	GTP-binding nuclear protein Ran OS=Gallus gallus GN=RAN PE=2 SV=1 - [RAN_CHICK]	245.3	0.3611	1	7	7	29	216	24.4	7.88
P09653	Tubulin beta-5 chain OS=Gallus gallus PE=3 SV=1 - [TBB5_CHICK]	585.77	0.2937	1	1	12	133	446	49.9	4.88
O13268	Proteasome subunit alpha type-7 OS=Gallus gallus GN=PSMA7 PE=2 SV=1 - [PSA7_CHICK]	449.76	0.51	1	1	10	38	249	28.1	8.84
P00340	L-lactate dehydrogenase A chain OS=Gallus gallus GN=LDHA PE=1 SV=3 - [LDHA_CHICK]	1094.14	0.7078	1	1	23	366	332	36.5	7.9
Q6EE31	T-complex protein 1 subunit theta OS=Gallus gallus GN=CCT8 PE=1 SV=3 - [TCPQ_CHICK]	793.87	0.5164	1	1	25	60	548	59.4	5.53
Q5ZI72	Heterogeneous nuclear ribonucleoprotein D-like OS=Gallus gallus GN=HNRNPDL PE=2 SV=1 - [HNRDL_CHICK]	345.78	0.3223	1	9	11	34	301	33.4	7.31
P50890	40S ribosomal protein SA OS=Gallus gallus GN=RPSA PE=3 SV=1 - [RSSA_CHICK]	544.12	0.4831	2	10	10	54	296	33	4.87
Q90593	78 kDa glucose-regulated protein OS=Gallus gallus GN=HSPA5 PE=1 SV=1 - [GRP78_CHICK]	1903.72	0.6166	1	36	39	381	652	72	5.22
Q9DEA3	Proliferating cell nuclear antigen OS=Gallus gallus GN=PCNA PE=1 SV=1 - [PCNA_CHICK]	62.41	0.1031	1	2	2	2	262	28.9	4.72
P11501	Heat shock protein HSP 90-alpha OS=Gallus gallus GN=HSP90AA1 PE=3 SV=3 - [HS90A_CHICK]	1930.1	0.5371	7	41	44	306	728	84	5.08
Q805F9	DNA damage-binding protein 1 OS=Gallus gallus GN=DDB1 PE=2 SV=1 - [DDB1_CHICK]	178.28	0.0588	2	6	6	11	1140	126.9	5.26
P07322	Beta-enolase OS=Gallus gallus GN=ENO3 PE=1 SV=3 - [ENOB_CHICK]	259.39	0.1751	1	2	5	201	434	47.2	7.61
P48463	Serine/threonine-protein phosphatase 2A catalytic subunit alpha isoform OS=Gallus gallus GN=PPP2CA PE=2 SV=1 - [PP2AA_CHICK]	162.1	0.2913	1	1	7	11	309	35.5	5.43
Q5ZM66	Uncharacterized protein OS=Gallus gallus GN=RCJMB04_2p17 PE=4 SV=1 - [Q5ZM66_CHICK]	98.43	0.2087	2	2	2	7	115	13	11
R4GFT1	Uncharacterized protein OS=Gallus gallus GN=MYEOV2 PE=4 SV=1 - [R4GFT1_CHICK]	32.17	0.3509	1	1	1	1	57	6.2	3.83
P00368	Glutamate dehydrogenase 1, mitochondrial OS=Gallus gallus GN=GLUD1 PE=1 SV=1 - [DHE3_CHICK]	641.29	0.3817	1	3	19	77	503	55.7	8.28
Q5ZL43	1,2-dihydroxy-3-keto-5-methylthiopentene dioxygenase OS=Gallus gallus GN=ADI1 PE=2 SV=1 - [MTND_CHICK]	99.4	0.2389	1	4	4	5	180	21.7	5.27
P08629	Thioredoxin OS=Gallus gallus GN=TXN PE=3 SV=2 - [THIO_CHICK]	307.04	0.781	1	7	7	223	105	11.7	5.25
Q90734	Alpha-actinin-4 OS=Gallus gallus GN=ACTN4 PE=1 SV=1 - [ACTN4_CHICK]	2026.05	0.6184	2	11	48	304	904	104.1	5.26
O42184	CAP-Gly domain-containing linker protein 1 OS=Gallus gallus GN=CLIP1 PE=2 SV=1 - [CLIP1_CHICK]	228.93	0.0684	2	8	8	9	1433	160.9	5.34
Q98SE2	U2snRNP auxiliary factor small subunit OS=Gallus gallus GN=U2AF1 PE=2 SV=1 - [Q98SE2_CHICK]	26.56	0.0591	1	1	1	1	237	27.7	8.81
P02789	Ovotransferrin OS=Gallus gallus PE=1 SV=2 - [TRFE_CHICK]	1047.17	0.4624	1	2	28	91	705	77.7	7.12
P13127	F-actin-capping protein subunit alpha-1 OS=Gallus gallus GN=CAPZA1 PE=1 SV=1 - [CAZA1_CHICK]	328.19	0.3916	2	5	7	27	286	32.9	5.69
P28497	F-actin-capping protein subunit alpha-2 OS=Gallus gallus GN=CAPZA2 PE=1 SV=1 - [CAZA2_CHICK]	400.66	0.493	1	6	8	39	286	32.8	5.82
P02001	Hemoglobin subunit alpha-D OS=Gallus gallus GN=HBAD PE=1 SV=1 - [HBAD_CHICK]	461.89	0.844	1	12	13	68	141	15.7	7.59
P01994	Hemoglobin subunit alpha-A OS=Gallus gallus GN=HBAA PE=1 SV=2 - [HBA_CHICK]	377.51	0.7183	1	9	10	102	142	15.4	8.44
P02701	Avidin OS=Gallus gallus GN=AVD PE=1 SV=3 - [AVID_CHICK]	20.15	0.0526	1	1	1	1	152	16.8	9.66
Q5ZLN1	Phosphoglycerate mutase 1 OS=Gallus gallus GN=PGAM1 PE=1 SV=3 - [PGAM1_CHICK]	570	0.6811	2	12	12	126	254	28.9	7.49
Q5ZLQ6	14-3-3 protein beta/alpha OS=Gallus gallus GN=YWHAB PE=2 SV=1 - [1433B_CHICK]	555.66	0.5082	4	7	13	99	244	27.9	4.83
Q5F3W6	14-3-3 protein gamma OS=Gallus gallus GN=YWHAG PE=1 SV=1 - [1433G_CHICK]	525.98	0.498	3	2	12	86	247	28.2	4.93
Q5ZMD1	14-3-3 protein theta OS=Gallus gallus GN=YWHAQ PE=1 SV=1 - [1433T_CHICK]	620.49	0.5388	4	10	14	101	245	27.8	4.78
Q5ZKC9	14-3-3 protein zeta OS=Gallus gallus GN=YWHAZ PE=2 SV=1 - [1433Z_CHICK]	779.91	0.6571	4	13	16	108	245	27.8	4.79
Q5ZKF6	7-methylguanosine phosphate-specific 5'-nucleotidase OS=Gallus gallus GN=NT5C3B PE=2 SV=1 - [5NT3B_CHICK]	176.19	0.308	1	6	6	14	289	33.1	5.55
Q5ZLG0	Acetoacetyl-CoA synthetase OS=Gallus gallus GN=AACS PE=2 SV=1 - [AACS_CHICK]	22.52	0.009	1	1	1	3	667	74.3	6.49
Q5ZIN0	Monoacylglycerol lipase ABHD12 OS=Gallus gallus GN=ABHD12 PE=2 SV=1 - [ABD12_CHICK]	35.53	0.0446	1	1	1	1	381	43.8	8.91
Q5ZK62	Arf-GAP with coiled-coil, ANK repeat and PH domain-containing protein 2 OS=Gallus gallus GN=ACAP2 PE=2 SV=1 - [ACAP2_CHICK]	40.38	0.0192	2	1	1	1	781	88.4	6.77
Q5ZHQ6	Acyl-CoA-binding domain-containing protein 5 OS=Gallus gallus GN=ACBD5 PE=2 SV=1 - [ACBD5_CHICK]	123.09	0.0793	1	1	3	6	492	54.4	5.29
Q5ZHT1	Acyl-CoA dehydrogenase family member 11 OS=Gallus gallus GN=ACAD11 PE=2 SV=1 - [ACD11_CHICK]	107.02	0.0579	2	4	4	6	777	86.9	8.15
Q10751	Angiotensin-converting enzyme (Fragment) OS=Gallus gallus GN=ACE PE=2 SV=1 - [ACE_CHICK]	975.26	0.3152	2	31	31	76	1193	137.7	5.64
P23991	Alcohol dehydrogenase 1 OS=Gallus gallus GN=ADH1 PE=1 SV=2 - [ADH1_CHICK]	185.45	0.1995	1	5	6	8	376	39.8	8.37
Q5ZMN0	Acidic leucine-rich nuclear phosphoprotein 32 family member B OS=Gallus gallus GN=ANP32B PE=2 SV=1 - [AN32B_CHICK]	64.01	0.0725	2	1	2	3	262	29.9	3.98
P17785	Annexin A2 OS=Gallus gallus GN=ANXA2 PE=1 SV=2 - [ANXA2_CHICK]	1402.74	0.7552	2	32	32	341	339	38.6	7.33
P51901	Annexin A6 OS=Gallus gallus GN=ANXA6 PE=2 SV=1 - [ANXA6_CHICK]	184.86	0.1192	4	6	7	15	671	75.2	5.62
Q5ZMP6	AP-2 complex subunit mu OS=Gallus gallus GN=AP2M1 PE=2 SV=1 - [AP2M1_CHICK]	182.19	0.1894	1	6	6	9	433	49.4	9.54
Q5ZMW3	Apoptosis inhibitor 5 OS=Gallus gallus GN=API5 PE=2 SV=1 - [API5_CHICK]	264.97	0.1893	2	8	8	13	523	58.6	7.39
Q5ZIF1	Adipocyte plasma membrane-associated protein OS=Gallus gallus GN=APMAP PE=2 SV=1 - [APMAP_CHICK]	83.61	0.1398	1	3	3	4	415	46.1	6.21
P08250	Apolipoprotein A-I OS=Gallus gallus GN=APOA1 PE=1 SV=2 - [APOA1_CHICK]	773.39	0.7386	1	22	23	150	264	30.7	5.69
P26990	ADP-ribosylation factor 6 OS=Gallus gallus GN=ARF6 PE=2 SV=3 - [ARF6_CHICK]	262.01	0.5771	3	6	7	33	175	20.1	8.95
Q90WD0	Actin-related protein 3 OS=Gallus gallus GN=ACTR3 PE=2 SV=1 - [ARP3_CHICK]	754.09	0.7033	2	21	21	93	418	47.4	5.88
P13914	Arylamine N-acetyltransferase, pineal gland isozyme NAT-3 OS=Gallus gallus PE=2 SV=1 - [ARY2_CHICK]	300.58	0.4	1	9	9	25	290	33.6	6.39
P12275	Arylamine N-acetyltransferase, liver isozyme OS=Gallus gallus PE=1 SV=1 - [ARYL_CHICK]	37.59	0.0767	2	1	1	1	287	32.9	5.85
P08251	Sodium/potassium-transporting ATPase subunit beta-1 OS=Gallus gallus GN=ATP1B1 PE=1 SV=1 - [AT1B1_CHICK]	568.75	0.5016	1	2	13	192	305	34.9	7.53
Q03669	Sarcoplasmic/endoplasmic reticulum calcium ATPase 2 OS=Gallus gallus GN=ATP2A2 PE=2 SV=2 - [AT2A2_CHICK]	542.5	0.1796	2	7	13	45	1041	114.6	5.34
P21611	Beta-2-microglobulin OS=Gallus gallus GN=B2M PE=1 SV=3 - [B2MG_CHICK]	291.62	0.6218	5	5	5	71	119	13	6.28
P17790	Basigin OS=Gallus gallus GN=BSG PE=1 SV=2 - [BASI_CHICK]	151.7	0.2036	1	5	5	10	388	42.4	6.02
Q9I993	Beta,beta-carotene 15,15'-monooxygenase OS=Gallus gallus GN=BCMO1 PE=1 SV=1 - [BCDO1_CHICK]	365.61	0.3175	1	12	12	27	526	60.3	6.46
Q8JGM8	BH3-interacting domain death agonist OS=Gallus gallus GN=BID PE=2 SV=2 - [BID_CHICK]	49.66	0.1347	1	2	2	2	193	21.7	4.87
P87362	Bleomycin hydrolase OS=Gallus gallus GN=BLMH PE=1 SV=1 - [BLMH_CHICK]	380.17	0.4176	1	10	10	26	455	52.7	5.9
Q5ZLT7	Basic leucine zipper and W2 domain-containing protein 1 OS=Gallus gallus GN=BZW1 PE=2 SV=1 - [BZW1_CHICK]	110.87	0.1411	1	3	3	3	418	48	5.92
Q5ZL42	Basic leucine zipper and W2 domain-containing protein 2 OS=Gallus gallus GN=BZW2 PE=2 SV=1 - [BZW2_CHICK]	59.97	0.0459	2	1	1	2	414	47.8	8.27
Q5ZK25	SUZ domain-containing protein 1 OS=Gallus gallus GN=SZRD1 PE=2 SV=1 - [SZRD1_CHICK]	48.32	0.0789	1	1	1	2	152	17.1	8.95
Q5ZKE5	45 kDa calcium-binding protein OS=Gallus gallus GN=SDF4 PE=2 SV=2 - [CAB45_CHICK]	148.14	0.1348	1	5	5	14	356	41.9	4.72
P07630	Carbonic anhydrase 2 OS=Gallus gallus GN=CA2 PE=2 SV=3 - [CAH2_CHICK]	471.54	0.6115	1	13	13	72	260	29	7.05
P04354	Calbindin OS=Gallus gallus GN=CALB1 PE=1 SV=3 - [CALB1_CHICK]	848.95	0.7061	2	18	19	425	262	30.1	4.83
P07090	Calretinin OS=Gallus gallus GN=CALB2 PE=2 SV=3 - [CALB2_CHICK]	82.91	0.0781	2	1	2	23	269	31.1	5.22
P14315	F-actin-capping protein subunit beta isoforms 1 and 2 OS=Gallus gallus GN=CAPZB PE=1 SV=3 - [CAPZB_CHICK]	385.21	0.5632	1	12	12	57	277	31.3	5.59
P43233	Cathepsin B OS=Gallus gallus GN=CTSB PE=2 SV=1 - [CATB_CHICK]	428.15	0.3265	2	2	10	50	340	37.6	6.14
Q05744	Cathepsin D OS=Gallus gallus GN=CTSD PE=1 SV=1 - [CATD_CHICK]	518.88	0.3945	1	13	13	86	398	43.3	6.32
Q5ZI89	Trafficking protein particle complex subunit 11 OS=Gallus gallus GN=TRAPPC11 PE=2 SV=1 - [TPC11_CHICK]	81.34	0.0459	1	3	3	3	1132	128.5	7.61
P42292	CD166 antigen OS=Gallus gallus GN=ALCAM PE=1 SV=1 - [CD166_CHICK]	31.47	0.0238	1	1	1	2	588	65.7	6.48
O57476	Hsp90 co-chaperone Cdc37 OS=Gallus gallus GN=CDC37 PE=2 SV=1 - [CDC37_CHICK]	126.39	0.1221	2	4	4	11	393	45.6	5.33
Q90694	Cell division control protein 42 homolog OS=Gallus gallus GN=CDC42 PE=2 SV=1 - [CDC42_CHICK]	315.62	0.5812	1	8	9	85	191	21.3	6.55
Q5ZKD1	Choline/ethanolaminephosphotransferase 1 OS=Gallus gallus GN=CEPT1 PE=2 SV=2 - [CEPT1_CHICK]	27.11	0.0264	2	1	1	2	416	46.1	8
Q5ZHN1	Charged multivesicular body protein 2a OS=Gallus gallus GN=CHMP2A PE=2 SV=1 - [CHM2A_CHICK]	95.4	0.1136	2	2	2	4	220	24.7	5.67
Q5ZHP5	Charged multivesicular body protein 4b OS=Gallus gallus GN=CHMP4B PE=2 SV=1 - [CHM4B_CHICK]	147.67	0.2819	2	6	6	9	227	25.1	4.79
Q5ZL55	Charged multivesicular body protein 6 OS=Gallus gallus GN=CHMP6 PE=2 SV=3 - [CHMP6_CHICK]	22.94	0.03	1	1	1	2	200	23.2	5.15
Q5ZM44	Calcineurin B homologous protein 1 OS=Gallus gallus GN=CHP1 PE=1 SV=3 - [CHP1_CHICK]	325.32	0.5128	1	8	8	27	195	22.4	5.1
Q5ZML4	Cysteine and histidine-rich domain-containing protein 1 OS=Gallus gallus GN=CHORDC1 PE=2 SV=1 - [CHRD1_CHICK]	68.02	0.0906	2	3	3	7	331	37.3	7.24
P23007	Citrate synthase, mitochondrial OS=Gallus gallus GN=CS PE=1 SV=1 - [CISY_CHICK]	139.56	0.1016	1	1	5	18	433	47.3	8.22
Q5ZHV7	SPRY domain-containing protein 7 OS=Gallus gallus GN=SPRYD7 PE=2 SV=1 - [SPRY7_CHICK]	21.6	0.0408	1	1	1	1	196	21.7	6.77
Q5ZIK9	Coatomer subunit epsilon OS=Gallus gallus GN=COPE PE=2 SV=1 - [COPE_CHICK]	313.75	0.4675	1	10	10	22	308	34.3	5.14
P18944	Cytochrome c oxidase subunit 2 OS=Gallus gallus GN=MT-CO2 PE=3 SV=1 - [COX2_CHICK]	337.16	0.37	3	6	6	151	227	25.6	4.72
P20678	Cytochrome P450 2H2 OS=Gallus gallus GN=CYP2H2 PE=1 SV=1 - [CP2H2_CHICK]	596.4	0.3605	6	5	15	83	491	56.4	7.21
Q5ZML6	Protein FAM210A OS=Gallus gallus GN=FAM210A PE=2 SV=1 - [F210A_CHICK]	43.18	0.1273	1	2	2	3	275	30.4	9.29
Q04929	Adapter molecule crk OS=Gallus gallus GN=CRK PE=1 SV=1 - [CRK_CHICK]	307.35	0.318	1	7	7	18	305	33.8	5.57
P21868	Casein kinase II subunit alpha OS=Gallus gallus GN=CSNK2A1 PE=2 SV=1 - [CSK21_CHICK]	99.84	0.1841	1	4	4	6	391	45.2	7.74
P41239	Tyrosine-protein kinase CSK OS=Gallus gallus GN=CSK PE=1 SV=1 - [CSK_CHICK]	101.7	0.1222	4	5	5	5	450	50.7	7.42
Q5ZJF1	COP9 signalosome complex subunit 3 OS=Gallus gallus GN=COPS3 PE=2 SV=1 - [CSN3_CHICK]	42.42	0.0307	1	1	1	1	423	47.9	6.79
Q6QLQ5	Cathelicidin-1 OS=Gallus gallus GN=CATHL1 PE=1 SV=1 - [CTHL1_CHICK]	47.42	0.1892	3	2	2	4	148	16.1	8
P30997	Catenin alpha-2 OS=Gallus gallus GN=CTNNA2 PE=1 SV=1 - [CTNA2_CHICK]	470.08	0.1347	3	6	12	53	906	100.6	6.29
P00174	Cytochrome b5 OS=Gallus gallus GN=CYB5A PE=1 SV=4 - [CYB5_CHICK]	305.62	0.5507	1	6	6	43	138	15.5	5.15
P67881	Cytochrome c OS=Gallus gallus GN=CYC PE=1 SV=2 - [CYC_CHICK]	424.79	0.619	1	8	8	142	105	11.7	9.5
P01038	Cystatin OS=Gallus gallus PE=1 SV=2 - [CYT_CHICK]	106.32	0.3813	2	4	4	6	139	15.3	7.69
Q90828	Cytoplasmic dynein 1 light intermediate chain 1 OS=Gallus gallus GN=DYNC1LI1 PE=1 SV=1 - [DC1L1_CHICK]	183.54	0.1476	1	5	5	9	515	55.9	6.11
P35458	Dynactin subunit 1 OS=Gallus gallus GN=DCTN1 PE=2 SV=2 - [DCTN1_CHICK]	560.17	0.1454	1	5	13	28	1224	135.5	6.54
Q9PTG6	Dynactin subunit 2 OS=Gallus gallus GN=DCTN2 PE=2 SV=1 - [DCTN2_CHICK]	537.77	0.3358	1	5	10	37	402	45.1	4.98
Q5ZJ39	Density-regulated protein OS=Gallus gallus GN=DENR PE=2 SV=1 - [DENR_CHICK]	60.49	0.0909	2	1	1	2	198	22.1	5.21
Q8JIS3	D-erythrulose reductase OS=Gallus gallus GN=DER PE=1 SV=1 - [DER_CHICK]	60.65	0.1585	1	3	3	4	246	26.2	7.31
P18359	Destrin OS=Gallus gallus GN=DSTN PE=1 SV=3 - [DEST_CHICK]	523.02	0.5939	2	12	12	302	165	18.5	7.59
Q71R50	Dehydrogenase/reductase SDR family member 11 OS=Gallus gallus GN=DHRS11 PE=2 SV=1 - [DHR11_CHICK]	345.78	0.5294	1	9	9	24	255	27.7	6.71
Q9YHT1	Succinate dehydrogenase [ubiquinone] flavoprotein subunit, mitochondrial OS=Gallus gallus GN=SDHA PE=1 SV=2 - [SDHA_CHICK]	773.5	0.4496	1	1	18	73	665	72.9	7.08
Q5F3Z5	DnaJ homolog subfamily B member 6 OS=Gallus gallus GN=DNAJB6 PE=2 SV=1 - [DNJB6_CHICK]	54.42	0.0706	1	2	2	3	326	36.7	8.84
Q5ZI13	DnaJ homolog subfamily C member 3 OS=Gallus gallus GN=DNAJC3 PE=2 SV=1 - [DNJC3_CHICK]	86.02	0.1093	2	5	5	6	503	57.3	5.97
P00378	Dihydrofolate reductase OS=Gallus gallus GN=DHFR PE=1 SV=1 - [DYR_CHICK]	184.69	0.3757	3	5	5	9	189	21.6	8.07
P84172	Elongation factor Tu, mitochondrial (Fragment) OS=Gallus gallus GN=TUFM PE=1 SV=1 - [EFTU_CHICK]	633.43	0.5426	1	14	14	99	352	38.2	8.76
Q5ZLE6	Eukaryotic translation initiation factor 3 subunit H OS=Gallus gallus GN=EIF3H PE=2 SV=1 - [EIF3H_CHICK]	105.96	0.1149	1	3	3	4	348	39.5	6.47
Q5ZKA4	Eukaryotic translation initiation factor 3 subunit J OS=Gallus gallus GN=EIF3J PE=2 SV=1 - [EIF3J_CHICK]	74.92	0.1865	1	4	4	4	252	28.7	4.84
Q5ZJ64	Eukaryotic translation initiation factor 3 subunit M OS=Gallus gallus GN=EIF3M PE=2 SV=1 - [EIF3M_CHICK]	155.41	0.1203	1	3	3	3	374	42.6	5.53
Q5ZJ00	55 kDa erythrocyte membrane protein OS=Gallus gallus GN=MPP1 PE=2 SV=1 - [EM55_CHICK]	588.48	0.391	1	14	15	49	468	52.5	7.09
Q5ZJX1	Alpha/beta hydrolase domain-containing protein 17C OS=Gallus gallus GN=ABHD17C PE=2 SV=1 - [AB17C_CHICK]	33.25	0.0452	1	1	1	1	310	34.2	5.63
Q05423	Fatty acid-binding protein, brain OS=Gallus gallus GN=FABP7 PE=2 SV=2 - [FABP7_CHICK]	83.86	0.2803	1	2	3	4	132	14.9	5.91
Q5ZJ25	Vacuolar protein sorting-associated protein 51 homolog OS=Gallus gallus GN=VPS51 PE=2 SV=1 - [VPS51_CHICK]	144.31	0.0826	1	4	4	4	787	86	6.42
Q02020	Fibrinogen beta chain (Fragment) OS=Gallus gallus GN=FGB PE=1 SV=1 - [FIBB_CHICK]	206.97	0.1749	3	5	5	8	463	52.6	7.36
P08836	Farnesyl pyrophosphate synthase OS=Gallus gallus GN=FDPS PE=1 SV=2 - [FPPS_CHICK]	414.22	0.3351	2	10	10	31	367	42.1	6.57
P08267	Ferritin heavy chain OS=Gallus gallus GN=FTH PE=2 SV=2 - [FRIH_CHICK]	311.58	0.5556	1	8	8	63	180	21.1	6.21
Q8UVD9	Far upstream element-binding protein 2 OS=Gallus gallus GN=KHSRP PE=1 SV=1 - [FUBP2_CHICK]	582.39	0.1899	1	13	14	45	769	80.6	6.9
P28337	Aminomethyltransferase, mitochondrial OS=Gallus gallus GN=AMT PE=2 SV=2 - [GCST_CHICK]	70.72	0.1888	1	3	3	4	392	42	8.88
Q5ZLL8	Glycerol-3-phosphate acyltransferase 3 OS=Gallus gallus GN=AGPAT9 PE=2 SV=1 - [GPAT3_CHICK]	39.73	0.0583	1	2	2	2	446	50.1	8.94
Q08392	Glutathione S-transferase OS=Gallus gallus PE=2 SV=1 - [GSTA1_CHICK]	286.65	0.3575	3	5	7	39	221	25.3	8.88
Q08393	Glutathione S-transferase OS=Gallus gallus PE=2 SV=2 - [GSTA2_CHICK]	107.21	0.2523	1	5	5	11	222	25.4	8.73
P20136	Glutathione S-transferase 2 OS=Gallus gallus GN=GSTM2 PE=1 SV=4 - [GSTM2_CHICK]	847.47	0.8	1	18	18	211	220	25.9	7.33
P20135	Glutathione S-transferase theta-1 OS=Gallus gallus GN=GSTT1 PE=1 SV=3 - [GSTT1_CHICK]	80.16	0.1073	1	2	2	5	261	29.8	7.11
P08285	Histone H1.03 OS=Gallus gallus PE=3 SV=2 - [H103_CHICK]	279.82	0.2411	6	1	8	58	224	22.5	10.96
P09987	Histone H1 OS=Gallus gallus PE=1 SV=2 - [H1_CHICK]	290.57	0.2339	4	1	8	58	218	21.9	11.12
O93327	Core histone macro-H2A.1 OS=Gallus gallus GN=H2AFY PE=1 SV=3 - [H2AY_CHICK]	113.14	0.164	3	5	5	6	372	39.6	9.79
P02112	Hemoglobin subunit beta OS=Gallus gallus GN=HBB PE=1 SV=2 - [HBB_CHICK]	523.43	0.8163	2	11	11	113	147	16.5	8.63
P56517	Histone deacetylase 1 OS=Gallus gallus GN=HDAC1 PE=2 SV=1 - [HDAC1_CHICK]	54.84	0.0813	1	3	3	6	480	54.9	5.49
Q5ZMB2	Heme-binding protein 1 OS=Gallus gallus GN=HEBP1 PE=2 SV=1 - [HEBP1_CHICK]	264.99	0.6402	2	8	8	18	189	21.1	5.78
P35915	Hydroxymethylglutaryl-CoA lyase, mitochondrial OS=Gallus gallus GN=HMGCL PE=1 SV=1 - [HMGCL_CHICK]	272.97	0.3356	3	7	7	22	298	31.4	7.25
Q5ZLX2	Eukaryotic translation initiation factor 2 subunit 1 OS=Gallus gallus GN=EIF2S1 PE=2 SV=2 - [IF2A_CHICK]	239.45	0.2825	1	7	7	18	315	36.2	5.14
Q5ZLP8	Insulin-like growth factor 2 mRNA-binding protein 3 OS=Gallus gallus GN=IGF2BP3 PE=2 SV=1 - [IF2B3_CHICK]	233.46	0.1421	2	3	6	16	584	64.3	8.94
Q5ZM36	Eukaryotic initiation factor 4A-III OS=Gallus gallus GN=EIF4A3 PE=2 SV=1 - [IF4A3_CHICK]	207.45	0.216	2	5	7	25	412	46.8	6.73
Q09121	Eukaryotic translation initiation factor 5A-1 OS=Gallus gallus GN=EIF5A1 PE=1 SV=3 - [IF5A1_CHICK]	276.3	0.3958	2	5	5	23	144	15.9	5.55
P01875	Ig mu chain C region OS=Gallus gallus PE=2 SV=2 - [IGHM_CHICK]	344.29	0.2601	1	8	8	36	446	48.1	6.42
P10184	Ovoinhibitor OS=Gallus gallus GN=OIH PE=1 SV=2 - [IOV7_CHICK]	113.16	0.1589	2	4	4	4	472	51.9	6.58
Q90643	Interferon regulatory factor 3 OS=Gallus gallus GN=IRF3 PE=2 SV=1 - [IRF3_CHICK]	45.52	0.0387	2	1	2	3	491	54.4	5.21
Q5F480	Inositol-tetrakisphosphate 1-kinase OS=Gallus gallus GN=ITPK1 PE=2 SV=1 - [ITPK1_CHICK]	85.87	0.113	2	2	2	3	407	45.3	5.97
Q5ZL00	ER membrane protein complex subunit 1 OS=Gallus gallus GN=EMC1 PE=2 SV=1 - [EMC1_CHICK]	96.76	0.0376	2	3	3	4	983	109.8	7.52
Q5ZM91	cAMP-dependent protein kinase type I-alpha regulatory subunit OS=Gallus gallus GN=PRKAR1A PE=2 SV=1 - [KAP0_CHICK]	152.94	0.1387	1	3	3	7	382	43.3	5.35
Q5ZKI0	Calcium/calmodulin-dependent protein kinase type II delta chain OS=Gallus gallus GN=CAMK2D PE=2 SV=1 - [KCC2D_CHICK]	290.82	0.238	10	8	8	20	479	54.2	7.12
P05122	Creatine kinase B-type OS=Gallus gallus GN=CKB PE=1 SV=1 - [KCRB_CHICK]	1054.06	0.6299	4	18	20	322	381	42.8	6.37
Q5ZKE7	UMP-CMP kinase OS=Gallus gallus GN=CMPK PE=2 SV=1 - [KCY_CHICK]	484.31	0.7806	2	13	13	125	196	22.2	7.21
P18652	Ribosomal protein S6 kinase 2 alpha OS=Gallus gallus GN=RPS6KA PE=2 SV=1 - [KS6AA_CHICK]	455.91	0.2832	2	9	17	36	752	84.4	7.23
Q90631	Kinectin OS=Gallus gallus GN=KTN1 PE=1 SV=1 - [KTN1_CHICK]	1920.55	0.4692	1	3	58	172	1364	155.9	5.9
P20763	Ig lambda chain C region OS=Gallus gallus PE=4 SV=1 - [LAC_CHICK]	136.79	0.4466	2	3	3	30	103	11.4	6.51
P05300	Lysosome-associated membrane glycoprotein 1 OS=Gallus gallus GN=LAMP1 PE=2 SV=1 - [LAMP1_CHICK]	87.65	0.0507	2	2	2	10	414	44.6	7.02
Q90617	Lysosome-associated membrane glycoprotein 2 OS=Gallus gallus GN=LAMP2 PE=2 SV=1 - [LAMP2_CHICK]	31.72	0.0212	1	1	1	3	425	46.7	6.62
P00337	L-lactate dehydrogenase B chain OS=Gallus gallus GN=LDHB PE=1 SV=3 - [LDHB_CHICK]	584.24	0.5826	1	14	14	37	333	36.3	7.43
Q5ZK33	LETM1 and EF-hand domain-containing protein 1, mitochondrial OS=Gallus gallus GN=LETM1 PE=2 SV=1 - [LETM1_CHICK]	472.16	0.2739	2	14	15	33	752	85.8	6.71
Q9PTR5	Lissencephaly-1 homolog OS=Gallus gallus GN=PAFAH1B1 PE=2 SV=3 - [LIS1_CHICK]	221.08	0.1634	1	7	7	15	410	46.6	7.37
P14731	Lamin-B1 OS=Gallus gallus GN=LMNB1 PE=2 SV=1 - [LMNB1_CHICK]	183.63	0.1404	2	4	7	19	584	66.5	5.2
Q5F464	Lipoma-preferred partner homolog OS=Gallus gallus GN=LPP PE=2 SV=1 - [LPP_CHICK]	46.27	0.0613	1	2	2	4	604	65.1	7.5
Q5ZML5	Protein LSM12 homolog OS=Gallus gallus GN=LSM12 PE=2 SV=1 - [LSM12_CHICK]	35.93	0.067	1	1	1	1	194	21.5	7.69
P28318	Protein MRP-126 OS=Gallus gallus PE=2 SV=1 - [M126_CHICK]	54.35	0.1176	2	1	1	8	119	14.1	6.96
P16527	Myristoylated alanine-rich C-kinase substrate OS=Gallus gallus GN=MARCKS PE=1 SV=2 - [MARCS_CHICK]	177.44	0.2669	1	4	4	5	281	27.7	4.44
Q5ZLC7	Microtubule-associated protein RP/EB family member 1 OS=Gallus gallus GN=MAPRE1 PE=2 SV=1 - [MARE1_CHICK]	320.72	0.4109	2	8	10	19	258	29.1	5.14
Q5ZI42	Malignant T-cell-amplified sequence 1 OS=Gallus gallus GN=MCTS1 PE=2 SV=1 - [MCTS1_CHICK]	86.58	0.1492	1	2	2	9	181	20.6	8.82
Q5ZME2	Malate dehydrogenase, cytoplasmic OS=Gallus gallus GN=MDH1 PE=2 SV=1 - [MDHC_CHICK]	693.43	0.503	1	17	17	83	334	36.5	7.36
P50594	Protein mago nashi homolog OS=Gallus gallus GN=MAGOH PE=2 SV=2 - [MGN_CHICK]	40.02	0.2397	1	2	2	4	146	17.1	6.39
Q02960	Macrophage migration inhibitory factor OS=Gallus gallus GN=MIF PE=3 SV=3 - [MIF_CHICK]	93.93	0.2174	2	2	2	33	115	12.5	7.37
Q5F495	MOB-like protein phocein OS=Gallus gallus GN=MOB4 PE=2 SV=1 - [PHOCN_CHICK]	35.69	0.0673	2	1	1	1	223	25.8	5.96
Q5ZKD7	Putative helicase MOV-10 OS=Gallus gallus GN=MOV10 PE=2 SV=1 - [MOV10_CHICK]	333.09	0.1789	2	13	13	15	967	109	8.78
Q91955	Myotrophin OS=Gallus gallus GN=MTPN PE=3 SV=1 - [MTPN_CHICK]	113.62	0.6186	2	4	4	11	118	12.9	5.29
P68497	Metallothionein OS=Gallus gallus PE=1 SV=1 - [MT_CHICK]	28.91	0.1746	1	1	1	2	63	6.5	7.96
P02607	Myosin light polypeptide 6 OS=Gallus gallus GN=MYL6 PE=1 SV=3 - [MYL6_CHICK]	339.23	0.4172	3	7	7	63	151	17	4.59
P47807	Unconventional myosin-Ia OS=Gallus gallus GN=MYO1A PE=1 SV=2 - [MYO1A_CHICK]	2131.16	0.5847	2	3	50	315	1045	119.2	9.35
Q90623	Protein phosphatase 1 regulatory subunit 12A OS=Gallus gallus GN=PPP1R12A PE=1 SV=1 - [MYPT1_CHICK]	62	0.0219	2	1	1	1	1004	111.5	5.57
Q90744	Alpha-N-acetylgalactosaminidase OS=Gallus gallus GN=NAGA PE=1 SV=1 - [NAGAB_CHICK]	153.27	0.1556	2	4	4	9	405	45.6	6.09
Q5ZMV3	Protein Dr1 OS=Gallus gallus GN=DR1 PE=2 SV=1 - [NC2B_CHICK]	49.97	0.1818	1	2	2	2	176	19.4	4.75
Q5ZJZ6	Nuclear cap-binding protein subunit 1 OS=Gallus gallus GN=NCBP1 PE=2 SV=1 - [NCBP1_CHICK]	33.6	0.0151	1	1	1	1	793	92.5	6.29
O57535	Nucleoside diphosphate kinase OS=Gallus gallus PE=2 SV=1 - [NDK_CHICK]	477.9	0.8562	4	12	12	80	153	17.3	7.9
Q07598	Non-specific lipid-transfer protein (Fragment) OS=Gallus gallus GN=SCP2 PE=2 SV=1 - [NLTP_CHICK]	1020.62	0.4735	1	1	24	164	547	58.7	8.19
Q5ZID0	NmrA-like family domain-containing protein 1 OS=Gallus gallus GN=NMRAL1 PE=2 SV=1 - [NMRL1_CHICK]	46.39	0.0372	1	1	1	2	296	32.7	8.05
Q5ZK10	NSFL1 cofactor p47 OS=Gallus gallus GN=NSFL1C PE=2 SV=1 - [NSF1C_CHICK]	295.57	0.2602	2	6	6	19	369	40.6	5.15
Q5ZKV4	Cytosolic Fe-S cluster assembly factor NUBP2 OS=Gallus gallus GN=NUBP2 PE=2 SV=1 - [NUBP2_CHICK]	59.89	0.1324	1	3	3	3	272	29.3	6.07
Q5ZM25	Obg-like ATPase 1 OS=Gallus gallus GN=OLA1 PE=2 SV=1 - [OLA1_CHICK]	234.5	0.2374	1	7	7	20	396	44.8	8.07
Q90Z16	Optineurin OS=Gallus gallus GN=OPTN PE=1 SV=1 - [OPTN_CHICK]	78.95	0.054	1	2	2	3	556	64	5
P48440	Dolichyl-diphosphooligosaccharide--protein glycosyltransferase 48 kDa subunit OS=Gallus gallus GN=DDOST PE=1 SV=1 - [OST48_CHICK]	286.95	0.2373	2	9	9	17	413	45.9	5.58
Q5ZJR3	Oligosaccharyltransferase complex subunit OSTC OS=Gallus gallus GN=OSTC PE=2 SV=1 - [OSTC_CHICK]	53.62	0.0805	1	1	1	4	149	16.7	9.44
Q5ZJJ9	Osteoclast-stimulating factor 1 OS=Gallus gallus GN=OSTF1 PE=2 SV=1 - [OSTF1_CHICK]	252.98	0.4554	2	6	6	38	202	22.3	8.13
Q90678	Platelet-activating factor acetylhydrolase OS=Gallus gallus GN=PLA2G7 PE=2 SV=1 - [PAFA_CHICK]	35.19	0.0616	2	2	2	3	422	47	6.47
P21642	Phosphoenolpyruvate carboxykinase [GTP], mitochondrial OS=Gallus gallus GN=PCK2 PE=1 SV=2 - [PCKGM_CHICK]	1028.88	0.5257	1	17	27	96	641	71.1	7.61
Q5ZIV5	Programmed cell death protein 10 OS=Gallus gallus GN=PDCD10 PE=2 SV=1 - [PDC10_CHICK]	85.99	0.1085	1	3	3	5	212	24.7	8.19
Q8JG64	Protein disulfide-isomerase A3 OS=Gallus gallus GN=PDIA3 PE=2 SV=1 - [PDIA3_CHICK]	1790.36	0.6812	1	43	43	461	505	56.1	6.02
Q5F4B1	Phosphoglycolate phosphatase OS=Gallus gallus GN=PGP PE=2 SV=1 - [PGP_CHICK]	329.18	0.3878	1	3	9	34	312	33	5.73
Q5ZKN2	Membrane-associated progesterone receptor component 1 OS=Gallus gallus GN=PGRMC1 PE=2 SV=3 - [PGRC1_CHICK]	311.13	0.3594	1	7	8	26	192	21.3	4.81
Q5ZMN3	Prohibitin-2 OS=Gallus gallus GN=PHB2 PE=2 SV=1 - [PHB2_CHICK]	744.55	0.6678	2	17	17	63	301	33.3	9.89
P84173	Prohibitin OS=Gallus gallus GN=PHB PE=1 SV=1 - [PHB_CHICK]	853.7	0.7868	3	16	16	114	272	29.9	5.76
O73930	Pterin-4-alpha-carbinolamine dehydratase OS=Gallus gallus GN=PCBD1 PE=2 SV=3 - [PHS_CHICK]	162.21	0.5192	2	4	5	21	104	12	6.52
P19179	Plastin-1 OS=Gallus gallus GN=PLS1 PE=1 SV=1 - [PLSI_CHICK]	1264.64	0.5222	2	23	28	242	630	70.9	5.68
Q5ZKG5	Low molecular weight phosphotyrosine protein phosphatase OS=Gallus gallus GN=ACP1 PE=2 SV=3 - [PPAC_CHICK]	299.88	0.5823	1	6	6	23	158	18.2	7.2
P24367	Peptidyl-prolyl cis-trans isomerase B OS=Gallus gallus GN=PPIB PE=2 SV=1 - [PPIB_CHICK]	377.72	0.5411	1	4	12	74	207	22.4	9.39
Q5F433	PRA1 family protein 3 OS=Gallus gallus GN=ARL6IP5 PE=2 SV=1 - [PRAF3_CHICK]	133.63	0.2021	1	4	4	10	188	21.6	9.5
Q5ZMA2	Pre-mRNA-processing factor 19 OS=Gallus gallus GN=PRPF19 PE=1 SV=1 - [PRP19_CHICK]	179.35	0.1109	2	4	4	8	505	55.1	6.67
P34065	Proteasome subunit beta type-5 (Fragment) OS=Gallus gallus GN=PSMB5 PE=2 SV=2 - [PSB5_CHICK]	521.35	0.6016	1	11	11	35	256	27	8.68
Q5F418	26S proteasome non-ATPase regulatory subunit 1 OS=Gallus gallus GN=PSMD1 PE=2 SV=1 - [PSMD1_CHICK]	572.8	0.2408	2	15	15	31	955	106	5.36
Q5F3J5	Proteasome activator complex subunit 3 OS=Gallus gallus GN=PSME3 PE=1 SV=1 - [PSME3_CHICK]	148.77	0.1535	1	3	3	7	254	29.5	6.19
Q4JIM4	Presenilin-1 OS=Gallus gallus GN=PSEN1 PE=1 SV=1 - [PSN1_CHICK]	90.14	0.0962	4	3	3	6	468	52.8	5.1
Q5ZK88	Paraspeckle component 1 OS=Gallus gallus GN=PSPC1 PE=2 SV=1 - [PSPC1_CHICK]	213.78	0.1683	1	6	7	13	523	58.4	6.7
Q5ZM57	Very-long-chain (3R)-3-hydroxyacyl-[acyl-carrier protein] dehydratase OS=Gallus gallus GN=PTPLAD1 PE=2 SV=1 - [HACD_CHICK]	53.6	0.0829	2	2	2	3	362	42.8	9.06
Q90687	Tyrosine-protein phosphatase non-receptor type 11 OS=Gallus gallus GN=PTPN11 PE=2 SV=1 - [PTN11_CHICK]	67.38	0.0658	2	3	3	5	593	67.9	7.2
Q5ZIT5	Ras-related protein Rab-10 OS=Gallus gallus GN=RAB10 PE=2 SV=1 - [RAB10_CHICK]	312.11	0.35	8	5	7	50	200	22.5	8.38
Q5ZLG1	Ras-related protein Rab-18 OS=Gallus gallus GN=RAB18 PE=2 SV=1 - [RAB18_CHICK]	232.39	0.4223	1	6	6	18	206	22.9	5.36
Q90965	Ras-related protein Rab-2A OS=Gallus gallus GN=RAB2A PE=2 SV=1 - [RAB2A_CHICK]	415.4	0.4953	1	9	9	30	212	23.5	6.39
Q5ZHW4	Ras-related protein Rab-5B OS=Gallus gallus GN=RAB5B PE=2 SV=1 - [RAB5B_CHICK]	202.04	0.3209	2	3	5	14	215	23.6	8.13
Q98932	Ras-related protein Rab-5C OS=Gallus gallus GN=RAB5C PE=1 SV=1 - [RAB5C_CHICK]	259.88	0.4861	1	4	7	23	216	23.5	8.41
Q1KME6	Ras-related protein Rab-6A OS=Gallus gallus GN=RAB6A PE=2 SV=3 - [RAB6A_CHICK]	126.77	0.1635	8	2	3	19	208	23.5	5.54
Q5F470	Ras-related protein Rab-8A OS=Gallus gallus GN=RAB8A PE=2 SV=1 - [RAB8A_CHICK]	337.55	0.3913	7	3	7	44	207	23.5	9.09
Q5ZKR4	Rab-like protein 3 OS=Gallus gallus GN=RABL3 PE=2 SV=1 - [RABL3_CHICK]	21.68	0.0478	2	1	1	1	230	26	6.7
P08642	GTPase HRas OS=Gallus gallus GN=HRAS PE=1 SV=1 - [RASH_CHICK]	81.31	0.1376	2	1	2	2	189	21.4	5.31
E1BTS2	Uncharacterized protein OS=Gallus gallus GN=KRAS PE=4 SV=1 - [E1BTS2_CHICK]	76.27	0.1383	2	1	2	2	188	21.4	8.12
Q5ZJN2	Ras-related protein Rab-11A OS=Gallus gallus GN=RAB11A PE=2 SV=1 - [RB11A_CHICK]	259.2	0.3611	3	7	8	28	216	24.4	6.57
Q5ZHM5	Protein RER1 OS=Gallus gallus GN=RER1 PE=2 SV=1 - [RER1_CHICK]	52.93	0.0918	1	2	2	5	196	23	9.51
P41263	Retinol-binding protein 4 OS=Gallus gallus GN=RBP4 PE=1 SV=1 - [RET4_CHICK]	39.32	0.051	1	1	1	2	196	22.5	6.34
Q5ZJJ2	Replication protein A 70 kDa DNA-binding subunit OS=Gallus gallus GN=RPA1 PE=2 SV=1 - [RFA1_CHICK]	79.98	0.0912	1	3	3	5	614	68	7.85
P41125	60S ribosomal protein L13 OS=Gallus gallus GN=RPL13 PE=2 SV=2 - [RL13_CHICK]	130.64	0.2275	1	5	5	5	211	24.4	11.75
P67883	60S ribosomal protein L30 OS=Gallus gallus GN=RPL30 PE=3 SV=2 - [RL30_CHICK]	194.64	0.3739	2	5	5	21	115	12.8	9.63
Q98TF6	60S ribosomal protein L36 OS=Gallus gallus GN=RPL36 PE=3 SV=1 - [RL36_CHICK]	94.42	0.3429	2	4	4	10	105	12.3	11.34
Q98TF5	60S ribosomal protein L39 OS=Gallus gallus GN=RPL39 PE=3 SV=1 - [RL39_CHICK]	30.39	0.1961	1	1	1	2	51	6.4	12.48
P47826	60S acidic ribosomal protein P0 OS=Gallus gallus GN=RPLP0 PE=2 SV=1 - [RLA0_CHICK]	475.24	0.4557	2	10	10	54	316	34.3	5.99
P18660	60S acidic ribosomal protein P1 OS=Gallus gallus GN=RPLP1 PE=3 SV=1 - [RLA1_CHICK]	193.88	0.7193	1	3	4	23	114	11.5	4.21
Q5ZLC1	39S ribosomal protein L50, mitochondrial OS=Gallus gallus GN=MRPL50 PE=2 SV=1 - [RM50_CHICK]	28.68	0.0932	2	1	1	4	161	18	8.94
P84175	40S ribosomal protein S12 OS=Gallus gallus GN=RPS12 PE=1 SV=2 - [RS12_CHICK]	231.42	0.4621	1	6	6	45	132	14.5	7.21
P08636	40S ribosomal protein S17 OS=Gallus gallus GN=RPS17 PE=2 SV=3 - [RS17_CHICK]	200.99	0.4889	2	5	5	23	135	15.5	9.85
Q9PV94	Small nuclear ribonucleoprotein-associated protein B' OS=Gallus gallus GN=SNRPB PE=2 SV=1 - [RSMB_CHICK]	262.34	0.2083	2	6	6	19	240	24.6	11.19
Q98953	Protein S100-A6 OS=Gallus gallus GN=S100A6 PE=3 SV=1 - [S10A6_CHICK]	136.52	0.2391	1	3	3	30	92	10.3	5.01
P27003	Protein S100-A10 OS=Gallus gallus GN=S100A10 PE=3 SV=2 - [S10AA_CHICK]	121.27	0.3505	1	4	4	25	97	11.3	7.39
Q5F471	Serine/threonine-protein phosphatase 6 regulatory subunit 3 OS=Gallus gallus GN=PPP6R3 PE=2 SV=1 - [PP6R3_CHICK]	95.92	0.0699	1	5	5	5	873	98.2	4.58
Q5ZJW4	Vesicle-trafficking protein SEC22b OS=Gallus gallus GN=SEC22B PE=2 SV=1 - [SC22B_CHICK]	555.38	0.4977	1	9	9	39	215	24.7	8.72
Q5ZK03	Protein transport protein Sec23A OS=Gallus gallus GN=SEC23A PE=2 SV=1 - [SC23A_CHICK]	418.1	0.1982	1	8	11	31	767	86.2	6.79
Q9IAY5	Protein syndesmos OS=Gallus gallus GN=SDOS PE=1 SV=3 - [SDOS_CHICK]	363.07	0.3631	1	10	10	28	314	33.3	6.13
Q5ZMH1	Septin-2 OS=Gallus gallus GN=SEPT2 PE=2 SV=1 - [SEPT2_CHICK]	332.37	0.3553	2	3	9	15	349	40.2	6.55
Q5ZML3	Serine/arginine-rich splicing factor 1 OS=Gallus gallus GN=SRSF1 PE=1 SV=3 - [SRSF1_CHICK]	378.88	0.4436	3	11	11	74	257	28	6.95
P30352	Serine/arginine-rich splicing factor 2 OS=Gallus gallus GN=SRSF2 PE=2 SV=1 - [SRSF2_CHICK]	137.58	0.1131	1	2	2	15	221	25.5	11.85
Q8AXV0	Endophilin-A2 OS=Gallus gallus GN=SH3GL1 PE=1 SV=1 - [SH3G1_CHICK]	254.76	0.1744	1	5	5	10	367	41.7	5.44
Q5ZIR1	Endophilin-B1 OS=Gallus gallus GN=SH3GLB1 PE=2 SV=1 - [SHLB1_CHICK]	79.02	0.0956	1	3	3	5	366	40.8	6.29
P28687	Signal peptidase complex subunit 3 OS=Gallus gallus GN=SPC22 PE=1 SV=1 - [SPCS3_CHICK]	37.37	0.0556	1	1	1	1	180	20.2	8.65
Q90XD2	Agmatinase, mitochondrial OS=Gallus gallus GN=AGMAT PE=2 SV=1 - [SPEB_CHICK]	199.95	0.2941	1	7	7	22	340	36.5	6.39
Q5ZJQ7	RNA polymerase II subunit A C-terminal domain phosphatase SSU72 OS=Gallus gallus GN=SSU72 PE=2 SV=1 - [SSU72_CHICK]	28.01	0.0619	1	1	1	2	194	22.6	5.33
Q8JG30	Sulfotransferase family cytosolic 1B member 1 OS=Gallus gallus GN=SULT1B1 PE=2 SV=1 - [ST1B1_CHICK]	64.51	0.1284	1	1	3	7	296	34.1	7.18
Q6DV79	Signal transducer and activator of transcription 3 OS=Gallus gallus GN=STAT3 PE=1 SV=2 - [STAT3_CHICK]	463.38	0.2062	1	11	12	20	771	88.1	6.3
Q0GGW5	Serine/threonine-protein kinase STK11 OS=Gallus gallus GN=STK11 PE=2 SV=1 - [STK11_CHICK]	15.82	0.0455	1	1	1	1	440	49.8	6.64
Q5ZL33	Serine-threonine kinase receptor-associated protein OS=Gallus gallus GN=STRAP PE=2 SV=2 - [STRAP_CHICK]	250.22	0.2657	1	7	7	11	350	38.1	5.11
P07850	Sulfite oxidase OS=Gallus gallus GN=SUOX PE=1 SV=3 - [SUOX_CHICK]	142.51	0.1373	1	4	4	7	459	50.2	6.18
Q800L1	Surfeit locus protein 1 OS=Gallus gallus GN=SURF1 PE=3 SV=1 - [SURF1_CHICK]	48.16	0.068	1	2	2	2	309	35.2	9.74
Q800K9	Surfeit locus protein 4 OS=Gallus gallus GN=SURF4 PE=2 SV=1 - [SURF4_CHICK]	146.55	0.1524	1	3	3	6	269	30.6	7.78
Q5ZJQ2	Phenylalanine--tRNA ligase alpha subunit OS=Gallus gallus GN=FARSA PE=1 SV=1 - [SYFA_CHICK]	237.29	0.2032	2	7	7	12	443	49.5	8.92
Q5ZM11	Arginine--tRNA ligase, cytoplasmic OS=Gallus gallus GN=RARS PE=2 SV=1 - [SYRC_CHICK]	465.94	0.2269	1	1	13	34	661	75.4	7.11
Q5ZII6	Protein kish-A OS=Gallus gallus GN=TMEM167A PE=3 SV=1 - [KISHA_CHICK]	44.12	0.25	1	2	2	4	72	8	8.92
Q5ZK63	Activated RNA polymerase II transcriptional coactivator p15 OS=Gallus gallus GN=SUB1 PE=2 SV=1 - [TCP4_CHICK]	193.3	0.4206	2	5	5	15	126	14.2	9.57
Q5ZJ54	T-complex protein 1 subunit zeta OS=Gallus gallus GN=CCT6 PE=1 SV=3 - [TCPZ_CHICK]	633.89	0.434	2	18	18	94	530	57.6	6.81
P43347	Translationally-controlled tumor protein homolog OS=Gallus gallus GN=TPT1 PE=2 SV=1 - [TCTP_CHICK]	77.57	0.1221	4	2	2	9	172	19.5	5
Q90955	Prostaglandin E synthase 3 (Fragment) OS=Gallus gallus GN=PTGES3 PE=1 SV=1 - [TEBP_CHICK]	194.43	0.4589	1	6	6	15	146	16.9	4.41
Q90YH9	Testin OS=Gallus gallus GN=TES PE=2 SV=1 - [TES_CHICK]	209.82	0.2322	2	8	8	9	422	48	7.77
Q5ZI78	Tumor necrosis factor alpha-induced protein 8 OS=Gallus gallus GN=TNFAIP8 PE=2 SV=1 - [TFIP8_CHICK]	52.12	0.1064	2	1	1	2	188	21.8	9.06
Q90997	Transferrin receptor protein 1 OS=Gallus gallus GN=TFRC PE=2 SV=2 - [TFR1_CHICK]	112.57	0.049	2	2	2	3	776	85.6	5.78
P25324	Thiosulfate sulfurtransferase OS=Gallus gallus GN=TST PE=1 SV=1 - [THTR_CHICK]	218.1	0.436	1	2	8	32	289	32.3	7.01
Q90679	Thymocyte nuclear protein 1 OS=Gallus gallus GN=THYN1 PE=1 SV=1 - [THYN1_CHICK]	230.22	0.3802	1	8	8	15	242	27.9	8.29
O12940	Target of Myb protein 1 OS=Gallus gallus GN=TOM1 PE=2 SV=2 - [TOM1_CHICK]	66.49	0.0971	1	3	3	6	515	57	5.19
P00940	Triosephosphate isomerase OS=Gallus gallus GN=TPI1 PE=1 SV=2 - [TPIS_CHICK]	921.89	0.875	1	19	19	252	248	26.6	7.2
P27731	Transthyretin OS=Gallus gallus GN=TTR PE=1 SV=1 - [TTHY_CHICK]	234.75	0.4133	1	6	6	26	150	16.3	5.24
Q5F3X4	116 kDa U5 small nuclear ribonucleoprotein component OS=Gallus gallus GN=EFTUD2 PE=2 SV=1 - [U5S1_CHICK]	98.48	0.0628	1	3	3	5	972	109.4	5
Q5ZHZ0	Spliceosome RNA helicase DDX39B OS=Gallus gallus GN=DDX39B PE=2 SV=1 - [DX39B_CHICK]	404.07	0.3224	1	12	12	41	428	49	5.67
Q90879	Ubiquitin-conjugating enzyme E2 variant 1 OS=Gallus gallus GN=UBE2V1 PE=2 SV=2 - [UB2V1_CHICK]	225.21	0.4414	1	2	6	22	145	16.3	7.94
Q5F3Z3	Ubiquitin-conjugating enzyme E2 variant 2 OS=Gallus gallus GN=UBE2V2 PE=2 SV=1 - [UB2V2_CHICK]	211.42	0.4653	1	2	6	19	144	16.3	8.09
Q6IVA4	Ubiquitin-like modifier-activating enzyme 5 OS=Gallus gallus GN=UBA5 PE=2 SV=1 - [UBA5_CHICK]	34.72	0.0403	2	1	1	2	397	44.1	4.84
Q5ZLR5	Cytochrome b-c1 complex subunit Rieske, mitochondrial OS=Gallus gallus GN=UQCRFS1 PE=1 SV=1 - [UCRI_CHICK]	452.57	0.5662	1	11	11	60	272	29.4	8.43
Q5F3T9	UDP-glucose 6-dehydrogenase OS=Gallus gallus GN=UGDH PE=2 SV=1 - [UGDH_CHICK]	1071.02	0.6093	1	23	23	92	494	55	7.27
Q5ZL74	Vesicle-associated membrane protein 7 OS=Gallus gallus GN=VAMP7 PE=2 SV=1 - [VAMP7_CHICK]	23.74	0.0727	1	1	1	1	220	24.7	8.22
P02640	Villin-1 OS=Gallus gallus GN=VIL1 PE=1 SV=2 - [VILI_CHICK]	2445.06	0.6925	1	3	49	769	826	92.4	6.25
P12003	Vinculin OS=Gallus gallus GN=VCL PE=1 SV=4 - [VINC_CHICK]	1501.25	0.4115	3	37	37	98	1135	124.5	5.58
Q5ZMV7	WD repeat-containing protein 82 OS=Gallus gallus GN=WDR82 PE=2 SV=1 - [WDR82_CHICK]	38.82	0.0639	1	1	1	2	313	35.1	7.69
Q5ZL16	WD repeat domain phosphoinositide-interacting protein 3 OS=Gallus gallus GN=WDR45B PE=2 SV=1 - [WIPI3_CHICK]	33.58	0.0291	1	1	1	1	344	38.1	7.61
P47990	Xanthine dehydrogenase/oxidase OS=Gallus gallus GN=XDH PE=1 SV=1 - [XDH_CHICK]	1133.04	0.3527	2	33	33	104	1358	149.5	7.2
Q5ZHN4	Protein XRP2 OS=Gallus gallus GN=RP2 PE=2 SV=3 - [XRP2_CHICK]	55.52	0.084	1	2	2	4	357	39.7	5.29
P09324	Tyrosine-protein kinase Yes OS=Gallus gallus GN=YES1 PE=1 SV=3 - [YES_CHICK]	169.55	0.1128	7	4	6	14	541	60.8	7.03
Q04584	Zyxin OS=Gallus gallus GN=ZYX PE=1 SV=1 - [ZYX_CHICK]	194.3	0.1845	1	6	6	13	542	58.5	7.11
E1C6N0	Uncharacterized protein OS=Gallus gallus GN=PSMD14 PE=2 SV=2 - [E1C6N0_CHICK]	184.96	0.2548	2	6	6	11	310	34.5	6.46
F2Z4K8	Uncharacterized protein (Fragment) OS=Gallus gallus GN=CALM1 PE=2 SV=1 - [F2Z4K8_CHICK]	315.11	0.4595	5	7	8	109	148	16.7	4.22
R4GI86	Uncharacterized protein OS=Gallus gallus GN=CAB39 PE=4 SV=1 - [R4GI86_CHICK]	147.58	0.1466	2	5	5	8	341	39.9	6.89
F1NG46	Uncharacterized protein OS=Gallus gallus GN=TFAM PE=4 SV=1 - [F1NG46_CHICK]	102.97	0.1489	3	4	4	4	262	29.9	10.29
E1BW98	Uncharacterized protein OS=Gallus gallus GN=GNB4 PE=4 SV=2 - [E1BW98_CHICK]	289.02	0.2412	1	3	6	27	340	37.5	6.28
R4GLJ2	Uncharacterized protein OS=Gallus gallus GN=LOC100858091 PE=4 SV=1 - [R4GLJ2_CHICK]	208.83	0.4083	1	5	5	10	120	12.7	8.12
F1NDK8	Uncharacterized protein OS=Gallus gallus GN=GALNT2 PE=3 SV=2 - [F1NDK8_CHICK]	92.26	0.0919	2	4	4	4	533	60.7	7.28
F1P010	Uncharacterized protein (Fragment) OS=Gallus gallus PE=4 SV=2 - [F1P010_CHICK]	239.28	0.4583	1	6	6	27	168	19.7	8.43
F1NWT0	Uncharacterized protein OS=Gallus gallus GN=ACACA PE=4 SV=2 - [F1NWT0_CHICK]	101.79	0.0224	2	4	4	4	2324	262.5	6.46
F1NCI6	60S ribosomal protein L7 (Fragment) OS=Gallus gallus GN=RPL7 PE=3 SV=1 - [F1NCI6_CHICK]	240.03	0.4245	2	9	9	42	245	28.7	10.83
F1NFC0	Nuclease-sensitive element-binding protein 1 (Fragment) OS=Gallus gallus GN=YBX1 PE=2 SV=2 - [F1NFC0_CHICK]	231.47	0.461	7	6	6	20	269	31.1	9.98
F1NTV6	Uncharacterized protein OS=Gallus gallus GN=UGGT1 PE=4 SV=2 - [F1NTV6_CHICK]	419.44	0.1438	2	16	16	29	1523	173.5	5.5
F1NGS9	Uncharacterized protein OS=Gallus gallus GN=PDE12 PE=4 SV=2 - [F1NGS9_CHICK]	125.75	0.1182	1	4	4	5	584	64.4	7.28
F1NY25	Cytoplasmic aconitate hydratase OS=Gallus gallus GN=ACO1 PE=2 SV=1 - [F1NY25_CHICK]	1354.67	0.4724	12	34	34	184	889	98	7.33
Q5ZLA7	Uncharacterized protein OS=Gallus gallus GN=LOC100857165 PE=2 SV=1 - [Q5ZLA7_CHICK]	179.59	0.1149	1	7	7	10	705	80.5	7.99
F1NJ10	Uncharacterized protein (Fragment) OS=Gallus gallus GN=SLC25A6 PE=3 SV=2 - [F1NJ10_CHICK]	642.72	0.4545	1	6	15	153	319	35	9.96
C7G537	ADF actin binding protein OS=Gallus gallus GN=COTL1 PE=2 SV=1 - [C7G537_CHICK]	408.6	0.6972	1	10	10	65	142	16.1	5.44
E1BZT5	Uncharacterized protein OS=Gallus gallus GN=PRPF8 PE=4 SV=1 - [E1BZT5_CHICK]	119.65	0.0287	1	4	5	7	2335	273.5	8.82
E1BR38	Argininosuccinate synthase OS=Gallus gallus GN=ASS1 PE=2 SV=2 - [E1BR38_CHICK]	505.79	0.4399	2	15	15	53	416	46.9	6.54
F1NB92	Uncharacterized protein OS=Gallus gallus GN=ERAP1 PE=2 SV=2 - [F1NB92_CHICK]	600.91	0.2836	2	21	21	67	892	102.4	6.11
E1BVP1	Uncharacterized protein (Fragment) OS=Gallus gallus GN=EIF5B PE=4 SV=2 - [E1BVP1_CHICK]	103.16	0.0397	1	4	4	5	1209	136.4	5.47
O93568	Fibrinogen gamma chain OS=Gallus gallus PE=1 SV=1 - [O93568_CHICK]	212.59	0.1609	2	6	6	14	435	49.6	5.74
F1NFS0	Elongation factor 2 (Fragment) OS=Gallus gallus GN=EEF2 PE=4 SV=2 - [F1NFS0_CHICK]	1781.14	0.5916	5	45	45	345	857	95.2	6.83
E1BY12	Uncharacterized protein OS=Gallus gallus GN=AP2B1 PE=2 SV=1 - [E1BY12_CHICK]	617.45	0.2185	1	10	20	56	952	105.7	5.34
F1NCI1	Uncharacterized protein OS=Gallus gallus GN=AP1B1 PE=4 SV=2 - [F1NCI1_CHICK]	748.11	0.2586	1	13	23	55	955	104.7	5.1
E1C4J1	Uncharacterized protein OS=Gallus gallus GN=DPYD PE=4 SV=2 - [E1C4J1_CHICK]	199.22	0.1034	1	8	8	12	1025	111.3	6.4
F1NHT3	Spectrin alpha chain, non-erythrocytic 1 OS=Gallus gallus GN=SPTAN1 PE=2 SV=2 - [F1NHT3_CHICK]	4572.71	0.5539	4	121	121	441	2477	285.2	5.33
Q76EY8	Beta-1 syntrophin (Fragment) OS=Gallus gallus GN=SNTB1 PE=2 SV=1 - [Q76EY8_CHICK]	28.43	0.0319	2	1	1	1	439	48.6	8.29
F1NHR3	Uncharacterized protein OS=Gallus gallus GN=GVINP1 PE=4 SV=2 - [F1NHR3_CHICK]	29.5	0.0033	1	1	1	1	2435	278.8	6.64
B1PMA7	Peptidase D OS=Gallus gallus GN=PEPD PE=2 SV=1 - [B1PMA7_CHICK]	1183.45	0.6358	1	5	25	222	497	55.1	6.52
F1NIQ9	Uncharacterized protein (Fragment) OS=Gallus gallus GN=PEPD PE=3 SV=2 - [F1NIQ9_CHICK]	1126.87	0.5654	1	3	23	262	497	55.3	6.7
F1NCS3	Uncharacterized protein (Fragment) OS=Gallus gallus GN=NAAA PE=4 SV=2 - [F1NCS3_CHICK]	171.63	0.1593	1	5	5	8	364	40.4	7.34
Q5ZKR9	Uncharacterized protein OS=Gallus gallus GN=RCJMB04_9i5 PE=2 SV=1 - [Q5ZKR9_CHICK]	482.01	0.7944	2	7	11	121	180	20.5	5.68
E1C155	Uncharacterized protein OS=Gallus gallus GN=ALDH6A1 PE=3 SV=1 - [E1C155_CHICK]	569.67	0.3848	3	16	16	37	538	58.3	8.19
F1ND51	Uncharacterized protein OS=Gallus gallus GN=SPTBN1 PE=4 SV=2 - [F1ND51_CHICK]	1064.86	0.1745	2	33	33	56	2349	272.2	5.6
R4GGK2	Annexin OS=Gallus gallus GN=ANXA13 PE=3 SV=1 - [R4GGK2_CHICK]	1030.02	0.6374	2	24	24	172	342	38.1	6.47
F1NH87	Glyceraldehyde-3-phosphate dehydrogenase (Fragment) OS=Gallus gallus GN=GAPDH PE=2 SV=1 - [F1NH87_CHICK]	911.94	0.6154	3	17	17	561	325	34.9	8.35
H9L0J1	Uncharacterized protein OS=Gallus gallus GN=RETSAT PE=4 SV=2 - [H9L0J1_CHICK]	350.97	0.2235	1	10	10	26	613	67.9	9.22
F1NBC2	Uncharacterized protein (Fragment) OS=Gallus gallus GN=AADACL2 PE=4 SV=2 - [F1NBC2_CHICK]	188.91	0.1749	1	5	5	11	406	44.9	7.2
F1NPA9	Uncharacterized protein OS=Gallus gallus GN=RPS3 PE=2 SV=2 - [F1NPA9_CHICK]	597.14	0.6584	3	16	16	79	243	26.7	9.66
E1BZ74	Uncharacterized protein OS=Gallus gallus GN=AFG3L2 PE=3 SV=2 - [E1BZ74_CHICK]	367.25	0.2062	1	13	13	23	805	89.2	8.79
F1NPF0	Eukaryotic translation initiation factor 2 subunit 3 OS=Gallus gallus GN=EIF2S3 PE=4 SV=1 - [F1NPF0_CHICK]	207.04	0.178	2	6	6	10	472	51.1	8.27
A0A547	Glycinamide ribonucleotide synthetase-aminoimidazole ribonucleotide synthetase-glycinamide ribonucleotide transformylase OS=Gallus gallus GN=GART PE=2 SV=1 - [A0A547_CHICK]	108.1	0.0439	3	2	2	4	1003	106.5	7.58
E1BQU4	Uncharacterized protein OS=Gallus gallus GN=NSF PE=4 SV=2 - [E1BQU4_CHICK]	337.39	0.1446	1	9	9	18	740	82.1	6.81
F1NZJ2	Uncharacterized protein OS=Gallus gallus GN=HK1 PE=3 SV=2 - [F1NZJ2_CHICK]	250.89	0.0851	3	1	7	18	917	102.7	6.74
E1BRU7	Uncharacterized protein OS=Gallus gallus GN=HKDC1 PE=3 SV=1 - [E1BRU7_CHICK]	1341.34	0.3937	1	27	31	113	917	102.1	7.81
F1NT24	Uncharacterized protein (Fragment) OS=Gallus gallus GN=RPE PE=4 SV=2 - [F1NT24_CHICK]	59.14	0.1707	1	2	2	5	164	17.8	5.54
F1NW43	Pyruvate kinase OS=Gallus gallus GN=PKM2 PE=3 SV=2 - [F1NW43_CHICK]	1586.7	0.7434	2	33	33	426	530	57.8	7.87
F1NH26	Uncharacterized protein (Fragment) OS=Gallus gallus GN=XPNPEP3 PE=3 SV=1 - [F1NH26_CHICK]	97.07	0.0395	1	1	2	16	506	56.6	7.53
E1C0M6	Uncharacterized protein OS=Gallus gallus GN=UPF2 PE=4 SV=2 - [E1C0M6_CHICK]	38.12	0.0077	1	1	1	2	1293	149.7	5.71
Q5ZLN9	Uncharacterized protein OS=Gallus gallus GN=RRAGC PE=2 SV=1 - [Q5ZLN9_CHICK]	58.44	0.0465	2	2	2	2	409	44.9	5.06
Q5ZL53	Uncharacterized protein OS=Gallus gallus GN=RCJMB04_7l20 PE=2 SV=1 - [Q5ZL53_CHICK]	945.55	0.3736	4	25	25	97	637	70.9	9.51
F1NZE9	Cytochrome P450 2H1 OS=Gallus gallus GN=CYP2H1 PE=3 SV=1 - [F1NZE9_CHICK]	694.72	0.446	5	9	19	92	491	56.2	6.9
Q8UUR1	Clathrin heavy chain (Fragment) OS=Gallus gallus GN=CHC PE=2 SV=1 - [Q8UUR1_CHICK]	1848.6	0.366	6	1	45	162	1675	191.5	5.78
F1NW23	Clathrin heavy chain (Fragment) OS=Gallus gallus GN=CLTC PE=3 SV=1 - [F1NW23_CHICK]	2459.54	0.4585	7	15	59	229	1662	189.9	5.72
F1NAW4	Uncharacterized protein OS=Gallus gallus GN=MAOB PE=4 SV=2 - [F1NAW4_CHICK]	128.76	0.1056	2	5	5	10	521	58.5	8.35
F1P0W8	Uncharacterized protein OS=Gallus gallus GN=GPD1L PE=3 SV=2 - [F1P0W8_CHICK]	142.89	0.1105	1	2	4	24	353	38.6	6.95
F1NFY2	Uncharacterized protein OS=Gallus gallus GN=GPD1 PE=3 SV=2 - [F1NFY2_CHICK]	993.61	0.7507	2	18	20	148	349	38.4	6.67
E1BTT4	Uncharacterized protein OS=Gallus gallus GN=HADHB PE=3 SV=1 - [E1BTT4_CHICK]	933.11	0.6224	1	20	20	120	474	50.8	9.32
Q5F411	Uncharacterized protein OS=Gallus gallus GN=CCT5 PE=2 SV=1 - [Q5F411_CHICK]	920.26	0.6007	1	25	26	93	541	59.7	5.74
E1C958	Uncharacterized protein OS=Gallus gallus GN=LGMN PE=4 SV=1 - [E1C958_CHICK]	166.65	0.1717	1	6	6	13	431	49.2	6.39
E1C270	Uncharacterized protein OS=Gallus gallus PE=4 SV=1 - [E1C270_CHICK]	98.38	0.0805	3	3	3	11	348	40.4	11.62
E1C959	Uncharacterized protein OS=Gallus gallus PE=4 SV=2 - [E1C959_CHICK]	23.35	0.0224	1	1	1	1	536	59.9	7.62
F1NW39	Uncharacterized protein (Fragment) OS=Gallus gallus GN=ACOT13 PE=4 SV=2 - [F1NW39_CHICK]	202.94	0.3791	1	4	4	13	153	16.4	9.26
O93417	Caspase-3 OS=Gallus gallus GN=CASP3 PE=2 SV=1 - [O93417_CHICK]	524.4	0.523	2	11	12	47	283	31.7	6.87
F1NZ24	Uncharacterized protein OS=Gallus gallus GN=SLC25A3 PE=3 SV=2 - [F1NZ24_CHICK]	334.79	0.2737	2	8	8	48	358	40	9.32
E1C1T9	Uncharacterized protein OS=Gallus gallus GN=EHHADH PE=3 SV=2 - [E1C1T9_CHICK]	1330.83	0.5041	1	32	32	151	726	79.6	9.11
E1BU27	Uncharacterized protein (Fragment) OS=Gallus gallus GN=AKR1D1 PE=4 SV=2 - [E1BU27_CHICK]	397.52	0.4434	1	11	11	28	327	37.4	6.79
F1N9H3	Protein disulfide-isomerase OS=Gallus gallus GN=P4HB PE=3 SV=2 - [F1N9H3_CHICK]	1388.21	0.6108	4	28	28	476	501	55.8	4.88
H9KZN0	Uncharacterized protein (Fragment) OS=Gallus gallus PE=4 SV=2 - [H9KZN0_CHICK]	354.84	0.4769	1	1	10	31	260	28.3	9.03
F1NHT7	Uncharacterized protein OS=Gallus gallus GN=CTNNB1 PE=4 SV=1 - [F1NHT7_CHICK]	1096.33	0.4238	2	20	26	106	781	85.4	5.86
E1BWI3	Uncharacterized protein OS=Gallus gallus GN=RSU1 PE=2 SV=2 - [E1BWI3_CHICK]	80.49	0.1552	1	2	2	2	277	31.5	8.48
F1NI22	ATP synthase subunit alpha OS=Gallus gallus GN=ATP5A1 PE=2 SV=1 - [F1NI22_CHICK]	1964.99	0.6691	8	4	34	489	553	59.9	9.13
F1NGA2	ATP synthase subunit alpha OS=Gallus gallus GN=ATP5A1W PE=2 SV=2 - [F1NGA2_CHICK]	1806.27	0.6438	6	2	32	452	553	60	8.97
E1BX02	Uncharacterized protein OS=Gallus gallus GN=PSMD2 PE=2 SV=2 - [E1BX02_CHICK]	492.77	0.2357	4	14	14	32	908	100	5.26
F1NR99	Uncharacterized protein OS=Gallus gallus GN=CPOX PE=4 SV=2 - [F1NR99_CHICK]	267.52	0.198	1	7	7	13	404	45.4	8.32
F1N8Y3	Uncharacterized protein OS=Gallus gallus GN=CBR1 PE=3 SV=1 - [F1N8Y3_CHICK]	656.76	0.6739	3	14	14	108	276	30.3	8.05
A3R0S3	Growth factor receptor-bound protein 2 OS=Gallus gallus GN=GRB2 PE=2 SV=1 - [A3R0S3_CHICK]	199.22	0.4101	2	6	6	17	217	25.2	6.15
E1C2F9	Uncharacterized protein OS=Gallus gallus PE=4 SV=2 - [E1C2F9_CHICK]	1553.82	0.3676	1	40	45	123	1575	181	6.34
F1P5X5	Uncharacterized protein (Fragment) OS=Gallus gallus GN=RCC2 PE=4 SV=2 - [F1P5X5_CHICK]	149.35	0.0947	2	4	4	5	454	49.3	8.35
R4GG07	Uncharacterized protein OS=Gallus gallus GN=LOC100857808 PE=3 SV=1 - [R4GG07_CHICK]	257.99	0.8175	1	3	6	22	126	13.2	7.43
H9L135	Uncharacterized protein OS=Gallus gallus GN=HSD17B10 PE=3 SV=2 - [H9L135_CHICK]	398.63	0.5593	1	5	8	41	236	24.3	9.41
F1P531	Uncharacterized protein OS=Gallus gallus GN=MCCC2 PE=4 SV=2 - [F1P531_CHICK]	116.87	0.0971	1	3	3	3	515	55.8	7.24
F1NWI3	Uncharacterized protein OS=Gallus gallus GN=SLC25A13 PE=3 SV=2 - [F1NWI3_CHICK]	614.26	0.3536	4	15	15	36	642	70.4	8.63
H9L3L2	Uncharacterized protein OS=Gallus gallus GN=LOC100859596 PE=4 SV=2 - [H9L3L2_CHICK]	1123.57	0.3791	2	35	35	96	1224	138.4	7.59
R4GF79	Uncharacterized protein OS=Gallus gallus GN=IMPA1 PE=4 SV=1 - [R4GF79_CHICK]	203.89	0.1257	1	6	6	15	334	36.7	7.06
F1NRT5	Uncharacterized protein OS=Gallus gallus GN=ACP6 PE=4 SV=2 - [F1NRT5_CHICK]	369.62	0.3735	1	10	10	22	415	46.8	8.07
E1BS37	Uncharacterized protein OS=Gallus gallus GN=HSD17B11 PE=3 SV=1 - [E1BS37_CHICK]	552.15	0.5217	2	12	12	36	299	32.6	8.31
F1NZ68	Uncharacterized protein OS=Gallus gallus GN=GBAS PE=4 SV=1 - [F1NZ68_CHICK]	192.87	0.3908	2	8	8	16	284	33.2	9.26
B0FLP0	Aminoimidazole-4-carboxamide ribonucleotide transformylase/IMP cyclohydrolase OS=Gallus gallus GN=PURH PE=2 SV=1 - [B0FLP0_CHICK]	537.35	0.3761	6	16	16	32	593	64.4	8.18
F1NUS2	Uncharacterized protein OS=Gallus gallus GN=PREP PE=4 SV=1 - [F1NUS2_CHICK]	794.5	0.4099	2	25	25	68	710	80.8	6.06
H9KZF8	ATP synthase subunit gamma OS=Gallus gallus GN=ATP5C1 PE=3 SV=2 - [H9KZF8_CHICK]	575.33	0.602	1	13	13	90	294	32.7	9.44
F1P4C1	Uncharacterized protein OS=Gallus gallus GN=C7H2orf47 PE=4 SV=2 - [F1P4C1_CHICK]	128.98	0.1411	1	3	3	4	248	27.9	8.32
E1BWG0	Fatty acid synthase OS=Gallus gallus GN=FASN PE=4 SV=2 - [E1BWG0_CHICK]	134.28	0.0231	3	4	4	5	2512	274.6	6.34
F1NAK4	Uncharacterized protein (Fragment) OS=Gallus gallus GN=GCN1L1 PE=4 SV=2 - [F1NAK4_CHICK]	696.34	0.1182	1	25	25	33	2673	293.6	7.31
Q58I02	Uncharacterized protein OS=Gallus gallus GN=PBEF1 PE=2 SV=1 - [Q58I02_CHICK]	712.41	0.3854	4	18	18	64	493	55.6	7.12
E1BZS8	Uncharacterized protein OS=Gallus gallus GN=TXNL1 PE=4 SV=1 - [E1BZS8_CHICK]	361.48	0.3772	1	9	9	35	289	32.3	5.07
Q5F4B9	Uncharacterized protein OS=Gallus gallus GN=ABCD3 PE=2 SV=1 - [Q5F4B9_CHICK]	407.59	0.2303	1	11	11	27	660	75.5	9.33
E1C7F4	Uncharacterized protein OS=Gallus gallus GN=LOC421447 PE=4 SV=1 - [E1C7F4_CHICK]	698.45	0.4588	1	17	17	83	486	55.6	8.9
F1P4I0	Uncharacterized protein OS=Gallus gallus GN=CRYZ PE=4 SV=1 - [F1P4I0_CHICK]	337.21	0.3716	2	7	7	14	331	35.3	7.87
B3Y932	APEX nuclease OS=Gallus gallus GN=chApex1 PE=2 SV=1 - [B3Y932_CHICK]	165	0.2433	1	5	5	13	300	33.4	8.31
F1NG68	Uncharacterized protein (Fragment) OS=Gallus gallus GN=LOC100858408 PE=4 SV=2 - [F1NG68_CHICK]	135.7	0.2313	1	5	5	11	307	32.7	9.23
Q5ZKQ2	Uncharacterized protein OS=Gallus gallus GN=QDPR PE=2 SV=1 - [Q5ZKQ2_CHICK]	309.52	0.4076	1	6	6	19	238	24.9	6.9
F1NPF3	Uncharacterized protein (Fragment) OS=Gallus gallus GN=NDUFB9 PE=4 SV=2 - [F1NPF3_CHICK]	101.84	0.2458	1	4	4	6	179	21.9	8.84
E1BZJ3	Uncharacterized protein OS=Gallus gallus GN=NPLOC4 PE=4 SV=2 - [E1BZJ3_CHICK]	121.57	0.0985	1	5	5	6	609	68.4	6.38
F1NW95	Uncharacterized protein OS=Gallus gallus GN=NDUFA12 PE=4 SV=2 - [F1NW95_CHICK]	198.06	0.4932	2	5	5	15	146	16.9	9.76
E1BRW0	Uncharacterized protein OS=Gallus gallus GN=OAT PE=3 SV=2 - [E1BRW0_CHICK]	70.73	0.0478	2	2	2	3	439	48.3	7.44
F1NPI6	Uncharacterized protein OS=Gallus gallus GN=UBA6 PE=4 SV=2 - [F1NPI6_CHICK]	25.49	0.0157	1	1	1	1	1021	115	6.18
F1P1R3	Uncharacterized protein (Fragment) OS=Gallus gallus GN=PSMD10 PE=4 SV=2 - [F1P1R3_CHICK]	29.08	0.0306	1	1	1	1	229	24.2	5.88
F1P0M2	Uncharacterized protein OS=Gallus gallus GN=PCCA PE=4 SV=2 - [F1P0M2_CHICK]	456.79	0.2945	1	16	16	22	713	78.5	7.77
F1NXH1	Uncharacterized protein (Fragment) OS=Gallus gallus GN=MARC2 PE=4 SV=1 - [F1NXH1_CHICK]	304.44	0.2902	1	8	8	22	348	38.7	8.92
E1BUS2	Uncharacterized protein OS=Gallus gallus GN=NOP58 PE=4 SV=2 - [E1BUS2_CHICK]	103.54	0.1275	1	5	5	7	549	61.6	8.68
F1NG39	Unconventional myosin-Ic OS=Gallus gallus GN=MYO1C PE=2 SV=1 - [F1NG39_CHICK]	148.73	0.0652	2	5	5	8	1028	118.8	9.16
H9KZ90	Uncharacterized protein OS=Gallus gallus PE=4 SV=2 - [H9KZ90_CHICK]	2070.46	0.5732	1	1	48	299	991	112.9	9.26
F1NDP5	Sulfurtransferase OS=Gallus gallus GN=TST PE=4 SV=2 - [F1NDP5_CHICK]	437.56	0.5918	1	6	12	60	294	32.9	7.58
Q6EE32	Calreticulin (Fragment) OS=Gallus gallus PE=2 SV=1 - [Q6EE32_CHICK]	970.08	0.599	2	25	25	250	404	46.9	4.55
F1P179	Uncharacterized protein OS=Gallus gallus GN=EPRS PE=3 SV=1 - [F1P179_CHICK]	955.22	0.2473	5	27	28	74	1601	179.8	7.74
F1P180	Aspartate aminotransferase OS=Gallus gallus GN=GOT2 PE=3 SV=2 - [F1P180_CHICK]	844.09	0.4846	2	18	18	85	423	47.3	9.33
E1C378	Uncharacterized protein OS=Gallus gallus GN=HNMT PE=4 SV=1 - [E1C378_CHICK]	195.15	0.1815	1	5	5	12	292	32.9	5.83
E1C757	Uncharacterized protein OS=Gallus gallus GN=ABCB11 PE=3 SV=2 - [E1C757_CHICK]	27.32	0.0185	1	1	1	1	1349	148.5	8.47
F1NC27	Uncharacterized protein (Fragment) OS=Gallus gallus GN=RAB21 PE=3 SV=1 - [F1NC27_CHICK]	71.38	0.0921	1	2	2	2	228	24.7	8.16
E1BVT3	Malate dehydrogenase OS=Gallus gallus GN=MDH2 PE=3 SV=1 - [E1BVT3_CHICK]	1228.96	0.7982	2	22	22	721	337	35.6	8.56
F1NBV0	Peroxiredoxin-6 OS=Gallus gallus GN=PRDX6 PE=2 SV=1 - [F1NBV0_CHICK]	504.19	0.5893	2	13	13	66	224	25.1	6.38
F2Z4L6	Serum albumin OS=Gallus gallus GN=ALB PE=4 SV=2 - [F2Z4L6_CHICK]	1810.36	0.8142	1	2	42	631	565	64	5.45
O42283	Heat shock protein 10 OS=Gallus gallus PE=3 SV=1 - [O42283_CHICK]	299.34	0.6961	3	9	9	100	102	11.1	8.63
F1NEF2	T-complex protein 1 subunit theta OS=Gallus gallus GN=CCT8 PE=3 SV=2 - [F1NEF2_CHICK]	765.76	0.5191	1	1	25	55	549	59.5	5.6
D0VX31	Mitochondrial ubiquinol-cytochrome-c reductase complex core protein i OS=Gallus gallus PE=1 SV=1 - [D0VX31_CHICK]	882.73	0.6031	2	21	21	112	446	49.4	6.38
E1BYW5	Uncharacterized protein OS=Gallus gallus GN=CYP4V2 PE=3 SV=1 - [E1BYW5_CHICK]	321.8	0.2528	1	11	11	30	530	61.5	6.64
F1NTZ0	Uncharacterized protein (Fragment) OS=Gallus gallus GN=ADH6 PE=3 SV=2 - [F1NTZ0_CHICK]	565.75	0.4555	4	14	14	45	371	39.5	7.49
F1NH05	Uncharacterized protein OS=Gallus gallus GN=Gga.54520 PE=4 SV=2 - [F1NH05_CHICK]	136.94	0.0475	1	5	5	7	1496	167.1	6.9
Q5ZJZ2	Uncharacterized protein OS=Gallus gallus GN=RPL3 PE=2 SV=1 - [Q5ZJZ2_CHICK]	90.76	0.1315	1	4	4	5	403	46.1	10.2
R4GMC7	Uncharacterized protein OS=Gallus gallus PE=3 SV=1 - [R4GMC7_CHICK]	582.08	0.347	1	13	19	69	585	64.8	9.09
F1N970	Uncharacterized protein (Fragment) OS=Gallus gallus PE=3 SV=2 - [F1N970_CHICK]	69.7	0.0653	1	2	2	5	337	36.3	9.66
F1NEF6	Uncharacterized protein (Fragment) OS=Gallus gallus GN=ACAD9 PE=3 SV=2 - [F1NEF6_CHICK]	1370.45	0.7143	2	35	35	156	616	67.8	7.46
F1NCU5	Uncharacterized protein OS=Gallus gallus GN=KIAA0368 PE=4 SV=2 - [F1NCU5_CHICK]	155.64	0.0407	1	6	6	6	1844	203.9	7.25
R4GKA9	Uncharacterized protein (Fragment) OS=Gallus gallus GN=AIF1L PE=4 SV=1 - [R4GKA9_CHICK]	33.15	0.0544	1	1	1	1	147	16.5	5.72
Q71SG1	Collapsin response mediator protein-2B OS=Gallus gallus GN=CRMP2B PE=2 SV=1 - [Q71SG1_CHICK]	556.27	0.3671	8	14	14	34	572	62.2	6.49
Q5ZJ22	Uncharacterized protein OS=Gallus gallus GN=GMFB PE=2 SV=1 - [Q5ZJ22_CHICK]	101.94	0.3592	1	4	4	6	142	16.7	5.27
E1BX85	Uncharacterized protein OS=Gallus gallus GN=GSTO1 PE=3 SV=1 - [E1BX85_CHICK]	608.77	0.6862	1	18	18	56	239	27.2	7.44
F1NLQ2	Uncharacterized protein OS=Gallus gallus GN=CMAS PE=4 SV=2 - [F1NLQ2_CHICK]	52.57	0.0676	1	2	2	4	414	46.2	6.84
R9PXN7	Hematopoietic prostaglandin D synthase OS=Gallus gallus GN=HPGDS PE=3 SV=1 - [R9PXN7_CHICK]	368.48	0.4697	6	12	12	47	198	22.6	7.28
E1BZR1	Uncharacterized protein OS=Gallus gallus GN=HNRNPR PE=4 SV=2 - [E1BZR1_CHICK]	504.73	0.3112	2	13	15	37	633	71	8.28
F1NZU2	Uncharacterized protein OS=Gallus gallus GN=SYNCRIP PE=4 SV=2 - [F1NZU2_CHICK]	251.65	0.2009	2	6	8	18	448	49.7	7.23
F1N9F8	Alcohol dehydrogenase [NADP(+)] OS=Gallus gallus GN=AKR1A1 PE=2 SV=1 - [F1N9F8_CHICK]	615.1	0.6575	2	20	20	127	327	37.1	7.8
H9L1A3	Uncharacterized protein OS=Gallus gallus GN=LOC100859076 PE=4 SV=2 - [H9L1A3_CHICK]	85.05	0.1029	1	3	3	4	243	27.6	6.54
E1BW50	Uncharacterized protein OS=Gallus gallus GN=CTNNBL1 PE=4 SV=2 - [E1BW50_CHICK]	103.85	0.0409	1	3	3	4	563	65.1	4.98
Q5ZKJ9	Uncharacterized protein OS=Gallus gallus GN=ATP6V1E1 PE=2 SV=1 - [Q5ZKJ9_CHICK]	226.56	0.2434	1	6	6	18	226	26.1	8.02
F1P269	Uncharacterized protein OS=Gallus gallus GN=ACLY PE=4 SV=2 - [F1P269_CHICK]	970.03	0.3336	3	27	27	61	1091	120.1	7.62
F1NTQ8	Uncharacterized protein OS=Gallus gallus PE=4 SV=2 - [F1NTQ8_CHICK]	50	0.1086	3	2	2	3	221	25.6	10.07
Q5F3C0	Uncharacterized protein OS=Gallus gallus GN=RCJMB04_22h1 PE=2 SV=1 - [Q5F3C0_CHICK]	526.3	0.2538	2	15	15	47	780	87.8	6.8
Q789A6	Nonmuscle myosin heavy chain OS=Gallus gallus GN=MYH10 PE=2 SV=1 - [Q789A6_CHICK]	952.93	0.121	4	3	22	154	1976	228.9	5.5
F1NDD4	Uncharacterized protein OS=Gallus gallus GN=LOC421212 PE=4 SV=2 - [F1NDD4_CHICK]	82.29	0.2701	1	3	3	5	174	19.3	6.6
F1NLG5	Uncharacterized protein (Fragment) OS=Gallus gallus GN=SFXN1 PE=2 SV=2 - [F1NLG5_CHICK]	170.87	0.2246	1	4	4	7	325	36	9.22
E1C8D8	Sulfurtransferase OS=Gallus gallus GN=MPST PE=4 SV=2 - [E1C8D8_CHICK]	462.44	0.5455	2	12	12	49	297	33.2	6.19
F1NXN8	Uncharacterized protein OS=Gallus gallus GN=NDUFS1 PE=4 SV=1 - [F1NXN8_CHICK]	948.82	0.4121	2	22	22	82	728	79.5	6.92
F1NPT0	Uncharacterized protein OS=Gallus gallus GN=DNM1L PE=2 SV=1 - [F1NPT0_CHICK]	521.14	0.25	3	13	13	38	696	77.6	6.61
F1N9S2	Uncharacterized protein (Fragment) OS=Gallus gallus GN=GSTZ1 PE=3 SV=2 - [F1N9S2_CHICK]	371.56	0.5822	1	9	9	25	225	25	8.73
R4GJN7	Histone H2A OS=Gallus gallus GN=LOC100857391 PE=3 SV=1 - [R4GJN7_CHICK]	240.35	0.4755	1	1	4	43	143	15	10.87
F1NQZ9	Uncharacterized protein (Fragment) OS=Gallus gallus GN=GCLC PE=4 SV=2 - [F1NQZ9_CHICK]	120.83	0.1414	1	6	6	7	587	66.8	5.72
B5M200	Beta-actin (Fragment) OS=Gallus gallus PE=2 SV=1 - [B5M200_CHICK]	357.46	0.967	2	1	9	270	91	10.2	6.68
F1N8P3	Uncharacterized protein OS=Gallus gallus GN=ACTBL2 PE=3 SV=2 - [F1N8P3_CHICK]	736.76	0.443	2	1	18	720	377	42	5.31
G8HUH5	Beta-actin (Fragment) OS=Gallus gallus GN=Bact PE=2 SV=1 - [G8HUH5_CHICK]	193.48	0.6593	1	1	6	111	91	10.5	6.14
E1C297	Uncharacterized protein OS=Gallus gallus GN=MGST3 PE=4 SV=2 - [E1C297_CHICK]	294.19	0.5192	1	5	5	61	156	17.2	9.22
E1C8Q3	Uncharacterized protein OS=Gallus gallus GN=ALDH18A1 PE=4 SV=2 - [E1C8Q3_CHICK]	109.69	0.0561	1	4	4	7	802	87.8	7.2
F1N954	Proteasome subunit alpha type (Fragment) OS=Gallus gallus GN=PSMA1 PE=3 SV=2 - [F1N954_CHICK]	472.98	0.6935	2	13	13	45	261	29.3	6.54
V9LU50	Carboxylesterase (Fragment) OS=Gallus gallus PE=2 SV=1 - [V9LU50_CHICK]	1073.85	0.5556	1	3	24	261	549	61.2	5.48
E1BYN1	Uncharacterized protein OS=Gallus gallus GN=LOC100858955 PE=4 SV=2 - [E1BYN1_CHICK]	1066.98	0.4865	1	7	22	299	557	61.9	5.6
F1NYT3	Uncharacterized protein OS=Gallus gallus GN=CES1 PE=4 SV=2 - [F1NYT3_CHICK]	988.42	0.4991	1	1	21	253	557	61.8	5.47
F1NR44	Uncharacterized protein OS=Gallus gallus GN=ECHS1 PE=3 SV=2 - [F1NR44_CHICK]	631.18	0.6113	1	16	16	57	301	31.6	8.69
E1C8P2	Uncharacterized protein OS=Gallus gallus GN=PAPSS1 PE=3 SV=1 - [E1C8P2_CHICK]	102.92	0.0962	1	3	4	6	624	70.8	6.74
R4GJQ2	Uncharacterized protein OS=Gallus gallus GN=LOC426398 PE=3 SV=1 - [R4GJQ2_CHICK]	151.09	0.0978	1	6	6	11	685	78.3	6.1
Q5ZKP8	Lysine--tRNA ligase OS=Gallus gallus GN=RCJMB04_9m1 PE=2 SV=1 - [Q5ZKP8_CHICK]	735.79	0.4051	3	22	22	62	590	67.9	6.29
E1C5D2	Uncharacterized protein OS=Gallus gallus GN=NDUFS5 PE=4 SV=1 - [E1C5D2_CHICK]	161.83	0.5755	1	5	5	11	106	12.6	8.18
Q5ZK20	Putative uncharacterized protein OS=Gallus gallus GN=RCJMB04_13l7 PE=2 SV=1 - [Q5ZK20_CHICK]	770.86	0.4115	2	26	26	98	627	70.9	5.1
F1P3F9	Glutamate dehydrogenase OS=Gallus gallus GN=GLUD1 PE=3 SV=2 - [F1P3F9_CHICK]	695.44	0.4885	1	3	19	77	434	47.6	8.18
E1BY27	Uncharacterized protein OS=Gallus gallus GN=MYO18A PE=4 SV=2 - [E1BY27_CHICK]	741.56	0.1586	1	24	24	35	2056	231.8	6.37
F1P4X7	Uncharacterized protein OS=Gallus gallus GN=DHCR7 PE=4 SV=2 - [F1P4X7_CHICK]	28.68	0.0127	1	1	1	4	474	55.2	8.21
Q5ZLD1	Uncharacterized protein OS=Gallus gallus GN=FH PE=2 SV=1 - [Q5ZLD1_CHICK]	465.06	0.3905	1	13	13	47	507	54.3	9.13
F1NEB6	Uncharacterized protein OS=Gallus gallus GN=CYP46A1 PE=3 SV=2 - [F1NEB6_CHICK]	130.74	0.1122	1	5	5	7	499	57.6	8.65
F1NST1	Uncharacterized protein (Fragment) OS=Gallus gallus GN=ACSS2 PE=4 SV=2 - [F1NST1_CHICK]	81.57	0.0565	1	4	4	5	655	73.8	7.27
F1NWJ9	Unconventional myosin-VI OS=Gallus gallus GN=MYO6 PE=2 SV=1 - [F1NWJ9_CHICK]	765.59	0.2414	2	23	23	48	1276	147.5	8.63
F1NU06	Uncharacterized protein OS=Gallus gallus GN=BRP44 PE=4 SV=2 - [F1NU06_CHICK]	139.12	0.3308	1	4	4	9	133	15.1	10.07
F1NBX4	Uncharacterized protein OS=Gallus gallus GN=RPL27A PE=3 SV=2 - [F1NBX4_CHICK]	252.08	0.3784	1	6	6	15	148	16.8	10.86
E1C4M0	Uncharacterized protein OS=Gallus gallus PE=3 SV=1 - [E1C4M0_CHICK]	490.05	0.4615	1	14	14	58	286	30.7	10.24
Q5ZMW1	Uncharacterized protein OS=Gallus gallus GN=ACO2 PE=2 SV=1 - [Q5ZMW1_CHICK]	1495.61	0.4624	2	32	32	291	785	85.6	7.9
E1C291	Uncharacterized protein OS=Gallus gallus GN=TBC1D22B PE=4 SV=1 - [E1C291_CHICK]	78.6	0.0316	2	2	2	4	507	59.2	7.59
E1C0D8	Uncharacterized protein OS=Gallus gallus GN=NLN PE=3 SV=2 - [E1C0D8_CHICK]	21.49	0.0129	1	1	1	1	698	80.3	6.74
F1NCD4	Myosin-9 OS=Gallus gallus GN=MYH9 PE=2 SV=2 - [F1NCD4_CHICK]	6327.75	0.6316	5	113	132	1230	1960	226.5	5.59
R4GJ67	Uncharacterized protein OS=Gallus gallus PE=4 SV=1 - [R4GJ67_CHICK]	475.19	0.3939	1	8	8	148	264	29	9.52
F1NPG2	Isocitrate dehydrogenase [NADP] (Fragment) OS=Gallus gallus GN=IDH1 PE=3 SV=1 - [F1NPG2_CHICK]	1114.62	0.6411	1	26	27	238	418	46.9	8.12
H9L366	Isocitrate dehydrogenase [NADP] OS=Gallus gallus GN=IDH2 PE=3 SV=2 - [H9L366_CHICK]	1115.9	0.573	2	26	27	169	452	50.4	8.84
E1BQC5	Uncharacterized protein OS=Gallus gallus GN=PARP14 PE=4 SV=2 - [E1BQC5_CHICK]	320.19	0.0754	1	9	9	14	1671	187.2	6.55
F1N8G9	Uncharacterized protein OS=Gallus gallus GN=EIF4G3 PE=4 SV=2 - [F1N8G9_CHICK]	245.82	0.0619	1	3	8	17	1600	176.1	5.2
E1BSD9	Uncharacterized protein OS=Gallus gallus GN=PDHX PE=3 SV=2 - [E1BSD9_CHICK]	173.29	0.1574	2	6	6	9	502	53.2	6.47
Q9DEF6	2',5'-oligo adenylate synthetase A OS=Gallus gallus GN=OAS*A PE=4 SV=1 - [Q9DEF6_CHICK]	460.64	0.3063	2	1	13	68	506	57.4	8.47
H9L0A2	Uncharacterized protein (Fragment) OS=Gallus gallus GN=OASL PE=4 SV=2 - [H9L0A2_CHICK]	677.43	0.4163	6	2	17	109	514	58.4	7.74
O13256	2',5'-oligo adenylate synthetase B OS=Gallus gallus GN=OAS*B PE=2 SV=1 - [O13256_CHICK]	552.89	0.3613	2	1	15	86	476	54.3	8.21
E1C8Z8	Uncharacterized protein OS=Gallus gallus GN=ALDH4A1 PE=3 SV=1 - [E1C8Z8_CHICK]	461.52	0.3085	1	11	12	50	551	60.6	8.03
F1NT18	Uncharacterized protein OS=Gallus gallus GN=CYP3A7 PE=2 SV=1 - [F1NT18_CHICK]	779.24	0.4764	2	18	21	91	508	58.2	8.82
E1BVB6	Uncharacterized protein OS=Gallus gallus GN=CYP3A4 PE=3 SV=1 - [E1BVB6_CHICK]	559.32	0.3471	1	12	15	39	510	58.3	8.63
E1C516	Uncharacterized protein OS=Gallus gallus GN=PROSC PE=3 SV=1 - [E1C516_CHICK]	366.66	0.4384	1	10	10	38	276	30.1	8.25
R4GL78	Platelet-activating factor acetylhydrolase IB subunit beta OS=Gallus gallus GN=PAFAH1B2 PE=4 SV=1 - [R4GL78_CHICK]	107.19	0.1992	2	4	4	10	241	26.8	6.21
F1NP30	Uncharacterized protein OS=Gallus gallus GN=PGM2 PE=2 SV=1 - [F1NP30_CHICK]	611.97	0.3629	2	17	17	46	609	67.9	7.31
R4GF49	Uncharacterized protein (Fragment) OS=Gallus gallus GN=NDUFV1 PE=4 SV=1 - [R4GF49_CHICK]	549.86	0.4475	3	13	13	40	438	47.5	8.21
E1BV75	Uncharacterized protein OS=Gallus gallus GN=DHRS7 PE=3 SV=1 - [E1BV75_CHICK]	203.5	0.253	1	6	6	16	336	37.7	9.1
F1NQH8	Uncharacterized protein OS=Gallus gallus PE=3 SV=2 - [F1NQH8_CHICK]	522.2	0.2668	2	11	11	44	461	49.5	9.14
F1N843	Tyrosine-protein phosphatase non-receptor type OS=Gallus gallus GN=PTPN6 PE=3 SV=1 - [F1N843_CHICK]	199.76	0.1109	3	4	4	4	604	68.3	7.84
F1NZF7	Uncharacterized protein OS=Gallus gallus GN=SF3B3 PE=2 SV=2 - [F1NZF7_CHICK]	42.13	0.0117	1	1	1	2	1107	122.7	5.31
E1C016	Uncharacterized protein OS=Gallus gallus GN=COPB2 PE=4 SV=1 - [E1C016_CHICK]	609.15	0.1972	1	17	17	38	913	103.1	5.24
E1C2P9	Kinectin OS=Gallus gallus GN=KTN1 PE=4 SV=2 - [E1C2P9_CHICK]	1847.8	0.4609	1	2	56	165	1367	156.2	5.82
E1BZG4	Uncharacterized protein OS=Gallus gallus GN=EEF1D PE=3 SV=2 - [E1BZG4_CHICK]	345.05	0.1834	1	8	10	48	687	76.1	4.97
F1NF19	Uncharacterized protein OS=Gallus gallus PE=4 SV=2 - [F1NF19_CHICK]	113.8	0.0602	2	4	4	6	615	70	8.81
Q8QG67	Glutathione peroxidase OS=Gallus gallus GN=GPX4 PE=2 SV=3 - [Q8QG67_CHICK]	209.4	0.2706	1	5	5	12	170	19.4	7.85
R4GI96	Uncharacterized protein OS=Gallus gallus GN=HDHD2 PE=4 SV=1 - [R4GI96_CHICK]	163.87	0.2835	1	5	5	6	261	28.6	7.15
F1P2A6	Adenosine deaminase OS=Gallus gallus GN=ADA PE=3 SV=2 - [F1P2A6_CHICK]	890.36	0.7563	2	24	24	210	357	40.7	6.1
Q90WF1	Filamin OS=Gallus gallus PE=2 SV=1 - [Q90WF1_CHICK]	103.29	0.0069	2	1	2	11	2610	272.8	6.35
Q5F426	Uncharacterized protein OS=Gallus gallus GN=PDHA1 PE=2 SV=1 - [Q5F426_CHICK]	393.09	0.3985	1	13	13	32	399	44.4	7.96
F1NJI0	Annexin (Fragment) OS=Gallus gallus GN=ANXA5 PE=3 SV=1 - [F1NJI0_CHICK]	871.45	0.6604	3	20	20	78	321	36.2	5.82
E1BT93	Uncharacterized protein (Fragment) OS=Gallus gallus GN=ALDH2 PE=3 SV=2 - [E1BT93_CHICK]	1486.73	0.7124	2	29	31	218	525	57.3	7.97
Q9YHD2	Nuclear calmodulin-binding protein (Fragment) OS=Gallus gallus GN=URP PE=2 SV=1 - [Q9YHD2_CHICK]	509.53	0.2563	1	15	15	40	757	84.1	4.72
E1BSL7	Uncharacterized protein (Fragment) OS=Gallus gallus GN=ERP44 PE=4 SV=2 - [E1BSL7_CHICK]	358.95	0.3005	1	11	11	33	406	46.9	5.39
E1C6A1	Uncharacterized protein OS=Gallus gallus GN=NNT PE=4 SV=2 - [E1C6A1_CHICK]	639.01	0.1961	1	17	17	42	1086	113.7	7.34
E1BZS2	Uncharacterized protein OS=Gallus gallus GN=NAP1L1 PE=3 SV=1 - [E1BZS2_CHICK]	172.35	0.1781	1	4	5	17	393	45.3	4.45
E1BQJ3	Uncharacterized protein OS=Gallus gallus GN=LOC428379 PE=4 SV=2 - [E1BQJ3_CHICK]	29.62	0.0305	1	1	1	1	689	77.9	6.62
F1NCS6	Uncharacterized protein OS=Gallus gallus GN=MTHFD1L PE=3 SV=2 - [F1NCS6_CHICK]	61.39	0.031	1	2	2	3	934	100.9	8.02
R4GKF2	Uncharacterized protein OS=Gallus gallus GN=LOC776432 PE=3 SV=1 - [R4GKF2_CHICK]	228.78	0.2184	1	6	6	15	316	34.8	8.84
Q5ZK86	Uncharacterized protein OS=Gallus gallus GN=RCJMB04_12f15 PE=2 SV=1 - [Q5ZK86_CHICK]	279.71	0.206	3	9	9	14	500	56.4	6.07
Q5F424	Uncharacterized protein OS=Gallus gallus GN=LRRC10 PE=2 SV=1 - [Q5F424_CHICK]	1195.2	0.643	1	29	29	81	535	57.4	6.28
O42484	17-beta-hydroxysteroid dehydrogenase type IV OS=Gallus gallus GN=HSD17B4 PE=2 SV=1 - [O42484_CHICK]	775.65	0.4082	3	21	21	88	735	80.1	8.37
R4GJK0	Uncharacterized protein OS=Gallus gallus GN=RCC1 PE=4 SV=1 - [R4GJK0_CHICK]	274.08	0.2422	1	6	6	13	417	44.5	7.25
Q8AWB7	Structural maintenance of chromosomes protein OS=Gallus gallus GN=SMC1 PE=2 SV=2 - [Q8AWB7_CHICK]	106.91	0.0405	1	3	4	4	1234	142.9	7.97
Q5ZLW0	Uncharacterized protein OS=Gallus gallus GN=LCP1 PE=2 SV=1 - [Q5ZLW0_CHICK]	1207.73	0.5673	1	22	28	217	624	69.7	5.29
F1NSQ4	Mitochondrial Rho GTPase OS=Gallus gallus GN=RHOT1 PE=3 SV=1 - [F1NSQ4_CHICK]	37.8	0.0162	2	1	1	1	618	70.8	6.15
Q5ZHP2	Uncharacterized protein OS=Gallus gallus GN=C26H6orf130 PE=2 SV=1 - [Q5ZHP2_CHICK]	100.94	0.2751	1	4	4	6	189	20.9	8.02
F1NZ81	Uncharacterized protein OS=Gallus gallus GN=ACADSB PE=3 SV=2 - [F1NZ81_CHICK]	196.22	0.2106	2	5	5	8	432	47.6	7.8
F1NWB7	Endoplasmin OS=Gallus gallus GN=HSP90B1 PE=3 SV=1 - [F1NWB7_CHICK]	1414	0.4679	4	38	38	168	795	91.5	4.89
F1P470	D-dopachrome decarboxylase OS=Gallus gallus GN=DDT PE=4 SV=1 - [F1P470_CHICK]	306.23	0.8898	2	7	7	58	118	12.8	7.14
E1C2I3	Uncharacterized protein OS=Gallus gallus GN=ERGIC1 PE=4 SV=2 - [E1C2I3_CHICK]	35.44	0.0277	1	1	1	5	289	32.5	6.74
F1NV93	Peptidyl-prolyl cis-trans isomerase (Fragment) OS=Gallus gallus GN=PPIB PE=3 SV=2 - [F1NV93_CHICK]	257.21	0.5714	1	1	9	43	147	16.2	9.11
F1NJ60	Protein Hook homolog 1 OS=Gallus gallus GN=HOOK1 PE=4 SV=1 - [F1NJ60_CHICK]	16.83	0.0181	2	1	1	1	718	83	5.21
O93415	Caspase-6 OS=Gallus gallus PE=2 SV=1 - [O93415_CHICK]	183.03	0.1941	2	6	6	15	304	34.5	7.27
F1P3F1	Adenosylhomocysteinase OS=Gallus gallus GN=Gga.51956 PE=3 SV=2 - [F1P3F1_CHICK]	477	0.2359	1	11	13	32	691	74.4	9.23
F1NK40	Uncharacterized protein OS=Gallus gallus GN=LOC100858010 PE=4 SV=2 - [F1NK40_CHICK]	502.37	0.1635	2	18	18	38	1474	163.2	6.37
F1NGY5	Uncharacterized protein OS=Gallus gallus GN=PLAA PE=4 SV=2 - [F1NGY5_CHICK]	303.29	0.1537	1	9	9	13	794	87.2	6.29
R4GL28	Uncharacterized protein OS=Gallus gallus GN=SLC27A2 PE=4 SV=1 - [R4GL28_CHICK]	333.34	0.3231	1	11	11	32	359	40.3	7.83
F1NKF3	Uncharacterized protein OS=Gallus gallus GN=GSN PE=4 SV=1 - [F1NKF3_CHICK]	387.67	0.1979	2	12	12	23	778	85.8	6.37
E1BSJ2	40S ribosomal protein S21 OS=Gallus gallus GN=RPS21 PE=3 SV=2 - [E1BSJ2_CHICK]	140.28	0.4096	1	4	4	11	83	9.1	8.5
F1NMN7	Uncharacterized protein OS=Gallus gallus PE=3 SV=2 - [F1NMN7_CHICK]	839.83	0.4662	1	19	19	138	517	57.1	9.13
Q5ZKM2	Elongation factor 1-alpha OS=Gallus gallus GN=RCJMB04_10b5 PE=2 SV=1 - [Q5ZKM2_CHICK]	800.75	0.6407	4	19	19	341	462	50.1	9.01
F1NEB4	Protein transport protein Sec31A OS=Gallus gallus GN=SEC31A PE=4 SV=2 - [F1NEB4_CHICK]	877.2	0.2488	3	23	23	52	1226	133.2	6.28
E1C4C8	Uncharacterized protein OS=Gallus gallus GN=SGK223 PE=4 SV=2 - [E1C4C8_CHICK]	42.59	0.0163	4	1	2	4	1353	146.8	6.77
F1NUB0	Uncharacterized protein (Fragment) OS=Gallus gallus GN=LOC429682 PE=4 SV=2 - [F1NUB0_CHICK]	214.15	0.3128	2	5	6	18	227	25.3	7.88
F1N8G0	Uncharacterized protein (Fragment) OS=Gallus gallus PE=4 SV=2 - [F1N8G0_CHICK]	204.72	0.1592	2	5	7	15	622	68.2	6.92
R4GM10	Fructose-bisphosphate aldolase OS=Gallus gallus GN=ALDOC PE=3 SV=1 - [R4GM10_CHICK]	856.27	0.5	2	18	19	213	364	39.3	6.64
E1C8M8	Uncharacterized protein OS=Gallus gallus GN=ABAT PE=3 SV=2 - [E1C8M8_CHICK]	188.36	0.1497	1	6	6	12	541	60.9	8.37
R4GG92	Uncharacterized protein (Fragment) OS=Gallus gallus GN=LOC100859676 PE=4 SV=1 - [R4GG92_CHICK]	313.44	0.314	1	10	10	18	344	38.3	6.9
E1C892	Uncharacterized protein OS=Gallus gallus GN=MRPL46 PE=4 SV=2 - [E1C892_CHICK]	65.74	0.049	1	2	2	4	286	32.8	8.84
H9L0H3	Alpha-actinin-4 (Fragment) OS=Gallus gallus GN=ACTN4 PE=4 SV=2 - [H9L0H3_CHICK]	1385.93	0.6483	2	1	35	203	617	71.6	6.09
Q2MJT5	Fatty acid translocase OS=Gallus gallus PE=2 SV=1 - [Q2MJT5_CHICK]	110.81	0.1168	3	4	4	6	471	52.6	8.37
F1P419	Uncharacterized protein OS=Gallus gallus GN=DAK PE=4 SV=2 - [F1P419_CHICK]	252.33	0.2913	1	6	6	23	230	23.4	7.77
H9KZX6	Uncharacterized protein OS=Gallus gallus PE=4 SV=2 - [H9KZX6_CHICK]	34.42	0.0077	1	1	1	2	1816	205.1	8.02
Q6B842	Carnitine palmitoyltransferase I OS=Gallus gallus GN=CPT1A PE=2 SV=1 - [Q6B842_CHICK]	568.36	0.2377	1	15	15	58	770	87.8	8.44
F1NF84	Uncharacterized protein (Fragment) OS=Gallus gallus GN=GOLGA2 PE=4 SV=2 - [F1NF84_CHICK]	163.41	0.0634	2	5	6	7	1025	117	5.19
H9L340	ATP synthase subunit beta (Fragment) OS=Gallus gallus GN=ATP5B PE=2 SV=2 - [H9L340_CHICK]	1607.78	0.7823	2	28	28	563	496	52.9	5.21
R4GL04	Uncharacterized protein OS=Gallus gallus GN=LOC100858836 PE=4 SV=1 - [R4GL04_CHICK]	888.37	0.6199	1	20	20	118	413	45.9	6.39
F1NYB1	Uncharacterized protein OS=Gallus gallus GN=TUBB3 PE=2 SV=2 - [F1NYB1_CHICK]	1231.17	0.7281	2	3	25	288	445	49.8	4.86
F1NIL3	Uncharacterized protein (Fragment) OS=Gallus gallus PE=4 SV=2 - [F1NIL3_CHICK]	122.79	0.2736	1	3	3	19	106	11.7	9.83
E1C006	Proteasome subunit alpha type OS=Gallus gallus GN=PSMA2 PE=3 SV=1 - [E1C006_CHICK]	432.81	0.5726	2	10	10	62	234	25.9	7.49
F1NVF0	Vacuolar protein sorting-associated protein 35 OS=Gallus gallus GN=VPS35 PE=3 SV=1 - [F1NVF0_CHICK]	375.67	0.1972	2	11	11	26	796	91.7	5.58
F1NJ73	Uncharacterized protein (Fragment) OS=Gallus gallus GN=AK2 PE=3 SV=2 - [F1NJ73_CHICK]	678.65	0.6175	1	13	13	128	251	27.3	8.43
E1C2S1	Talin-1 OS=Gallus gallus GN=TLN1 PE=4 SV=2 - [E1C2S1_CHICK]	2026.86	0.3266	2	56	57	122	2541	271.7	6.23
Q6XD56	SWAN ribonucleoprotein OS=Gallus gallus PE=2 SV=1 - [Q6XD56_CHICK]	182.88	0.0767	1	7	7	9	887	93.8	8.31
H9KZT7	Uncharacterized protein (Fragment) OS=Gallus gallus GN=ILF2 PE=4 SV=1 - [H9KZT7_CHICK]	119.6	0.2026	1	5	5	7	390	42.9	5.41
F1NN63	Uncharacterized protein OS=Gallus gallus GN=PGM1 PE=2 SV=1 - [F1NN63_CHICK]	662.69	0.3704	2	18	18	51	602	66.4	8.82
F7BWA2	Signal transducer and activator of transcription OS=Gallus gallus GN=STAT1 PE=3 SV=1 - [F7BWA2_CHICK]	434.17	0.2086	2	12	13	23	748	86.4	7.75
E1BRI3	Uncharacterized protein OS=Gallus gallus GN=ALDH5A1 PE=3 SV=2 - [E1BRI3_CHICK]	469.16	0.2956	1	13	13	33	548	57.9	9.06
F1NEW0	Uncharacterized protein OS=Gallus gallus GN=LMAN1 PE=4 SV=1 - [F1NEW0_CHICK]	451.45	0.3181	2	10	11	24	503	56.5	5.86
E1BQC2	Uncharacterized protein OS=Gallus gallus GN=LTF PE=4 SV=2 - [E1BQC2_CHICK]	1056.68	0.4738	1	2	28	96	705	77.8	7.12
F1NTM7	Aspartate aminotransferase OS=Gallus gallus GN=GOT1 PE=3 SV=2 - [F1NTM7_CHICK]	514.3	0.5073	2	16	16	51	412	45.9	8.12
F1NXW3	Uncharacterized protein (Fragment) OS=Gallus gallus GN=RPS15A PE=3 SV=2 - [F1NXW3_CHICK]	197.48	0.4211	1	6	6	21	152	17.3	9.79
F1NBC1	Uncharacterized protein (Fragment) OS=Gallus gallus GN=BAAT PE=4 SV=2 - [F1NBC1_CHICK]	857.31	0.5752	1	17	17	130	419	45.6	6.62
A7UEA7	5-aminoimidazole ribonucleotide/carboxylase-5-aminoimidazole-4-N-succinocarboxamide ribonucleotide synthetase OS=Gallus gallus GN=AS PE=2 SV=1 - [A7UEA7_CHICK]	133.77	0.1362	3	5	5	5	426	47.2	8.21
E1C5V6	Acyl-coenzyme A oxidase OS=Gallus gallus GN=ACOX2 PE=3 SV=1 - [E1C5V6_CHICK]	93.47	0.0681	1	4	4	4	675	75.4	8
Q5F420	Uncharacterized protein OS=Gallus gallus GN=ACSL1 PE=2 SV=1 - [Q5F420_CHICK]	257.19	0.166	3	7	9	16	699	78.5	8.03
Q5ZJ15	Phosphorylase OS=Gallus gallus GN=RCJMB04_21l24 PE=2 SV=1 - [Q5ZJ15_CHICK]	366.99	0.1984	4	9	13	20	857	98.6	6.49
E1BSN7	Phosphorylase OS=Gallus gallus GN=PYGB PE=3 SV=2 - [E1BSN7_CHICK]	250.81	0.1352	2	4	8	12	843	96.7	6.44
F1NV61	Uncharacterized protein OS=Gallus gallus GN=CASP7 PE=3 SV=2 - [F1NV61_CHICK]	509.67	0.5761	1	15	16	64	309	34.7	6.19
Q5ZLV5	Uncharacterized protein OS=Gallus gallus GN=RCJMB04_4l9 PE=2 SV=1 - [Q5ZLV5_CHICK]	1453.76	0.7411	2	31	31	347	475	53	6.05
F1NF80	Uncharacterized protein (Fragment) OS=Gallus gallus GN=LOC100859789 PE=4 SV=2 - [F1NF80_CHICK]	494.92	0.4636	1	10	10	37	330	35.2	6.95
F1NLJ7	Uncharacterized protein OS=Gallus gallus GN=MAN2C1 PE=4 SV=2 - [F1NLJ7_CHICK]	23.91	0.0228	2	1	1	1	657	74.1	5.73
F1P0K1	Uncharacterized protein OS=Gallus gallus GN=RRBP1 PE=4 SV=2 - [F1P0K1_CHICK]	1161.05	0.4032	2	35	35	76	997	111.9	5.31
Q9I882	Protein kinase C inhibitor OS=Gallus gallus GN=chPKCI PE=2 SV=1 - [Q9I882_CHICK]	254.4	0.7857	1	7	7	41	126	13.8	6.79
E1BW06	Uncharacterized protein (Fragment) OS=Gallus gallus GN=ECI2 PE=4 SV=2 - [E1BW06_CHICK]	411.97	0.2663	1	8	9	17	398	44	8.48
F1NPQ0	Uncharacterized protein OS=Gallus gallus GN=LOC100859465 PE=4 SV=1 - [F1NPQ0_CHICK]	313.03	0.2346	5	9	9	11	456	53	6.67
F1NVX7	Uncharacterized protein (Fragment) OS=Gallus gallus GN=TM9SF4 PE=4 SV=1 - [F1NVX7_CHICK]	122.17	0.1308	1	5	5	8	642	74.9	6.42
F1N9N4	Stathmin-3 OS=Gallus gallus GN=NPC2 PE=2 SV=1 - [F1N9N4_CHICK]	172.83	0.4932	2	5	5	17	148	16.2	6.51
F1P2G5	Uncharacterized protein (Fragment) OS=Gallus gallus GN=UBR4 PE=2 SV=2 - [F1P2G5_CHICK]	214.41	0.0184	1	6	6	8	5120	567.4	6.1
H9L1C2	Transaldolase OS=Gallus gallus GN=TALDO1 PE=3 SV=2 - [H9L1C2_CHICK]	604.44	0.4659	2	17	17	66	337	37.6	7.47
R4GIJ6	Uncharacterized protein OS=Gallus gallus GN=LOC100857525 PE=4 SV=1 - [R4GIJ6_CHICK]	101.42	0.0662	2	3	3	6	665	73	5.39
F1NJC7	Retinal dehydrogenase 1 OS=Gallus gallus GN=ALDH1A1 PE=3 SV=2 - [F1NJC7_CHICK]	1419.03	0.8507	4	33	35	332	509	55.8	7.56
O46790	MHC class I alpha chain 2 OS=Gallus gallus GN=B-FIV PE=1 SV=1 - [O46790_CHICK]	416.58	0.3352	28	0	11	55	355	39.4	6.93
A0ZXL4	MHC class I alpha chain 1 OS=Gallus gallus GN=BF1 PE=3 SV=1 - [A0ZXL4_CHICK]	285.55	0.2141	12	1	8	26	355	38.7	6.62
O46791	MHC class I alpha chain 2 OS=Gallus gallus GN=B-FIV PE=2 SV=1 - [O46791_CHICK]	304.56	0.3014	12	0	10	22	355	39.1	6.14
Q31400	MHC class I alpha chain 2 OS=Gallus gallus GN=BF2 PE=2 SV=1 - [Q31400_CHICK]	353.78	0.2873	24	0	10	41	355	39.2	6.54
A0ZXL2	MHC class I alpha chain 1 OS=Gallus gallus GN=BF1 PE=3 SV=1 - [A0ZXL2_CHICK]	300.72	0.2225	20	0	8	39	355	39	6.14
O98230	MHC class I B-F heavy chain (Fragment) OS=Gallus gallus GN=B-F PE=2 SV=1 - [O98230_CHICK]	197.54	0.2155	13	1	6	31	232	26.3	5.9
O98229	MHC class I B-F heavy chain (Fragment) OS=Gallus gallus GN=B-F PE=2 SV=1 - [O98229_CHICK]	328.11	0.4741	32	0	10	34	232	26.5	5.67
B5BSS3	MHC class I alpha chain 2 OS=Gallus gallus GN=BF2 PE=3 SV=1 - [B5BSS3_CHICK]	404.16	0.3606	46	0	13	40	355	39.1	6.29
F1CN09	MHC class I antigen OS=Gallus gallus PE=2 SV=1 - [F1CN09_CHICK]	308.77	0.1977	22	0	9	46	344	38.1	8
Q6F4F0	MHC class I antigen OS=Gallus gallus GN=B-F-S02 PE=2 SV=1 - [Q6F4F0_CHICK]	398.86	0.307	19	0	10	46	355	39.4	7.18
A0ZXM3	MHC class I molecule OS=Gallus gallus GN=BF2 PE=3 SV=1 - [A0ZXM3_CHICK]	386.44	0.3165	36	0	11	38	357	39	5.87
F1CN20	MHC class I antigen OS=Gallus gallus PE=2 SV=1 - [F1CN20_CHICK]	276.37	0.2423	20	0	8	34	355	39.2	6.46
F1CN60	MHC class I antigen OS=Gallus gallus PE=2 SV=1 - [F1CN60_CHICK]	363.95	0.2704	27	0	10	47	355	39.3	5.88
B5BST7	MHC class I alpha chain 2 OS=Gallus gallus GN=BF2 PE=3 SV=1 - [B5BST7_CHICK]	594.48	0.4479	48	1	16	67	355	39.1	5.85
F1CN11	MHC class I antigen OS=Gallus gallus PE=2 SV=1 - [F1CN11_CHICK]	375.77	0.2394	21	0	10	40	355	39	6.06
Q6F4E9	MHC class I antigen OS=Gallus gallus GN=B-F-S03 PE=2 SV=1 - [Q6F4E9_CHICK]	370.57	0.2994	13	0	10	57	344	38.3	6.87
Q6F4E7	MHC class I antigen OS=Gallus gallus GN=B-F-S05 PE=2 SV=1 - [Q6F4E7_CHICK]	423.98	0.3239	17	0	11	48	355	38.8	6.44
Q8SPC7	MHC class I antigen OS=Gallus gallus PE=3 SV=1 - [Q8SPC7_CHICK]	425.8	0.4282	31	3	12	44	355	39	6.54
Q6F4F1	MHC class I antigen OS=Gallus gallus GN=B-F-S01 PE=2 SV=1 - [Q6F4F1_CHICK]	356.28	0.3042	33	0	11	35	355	39.1	6.19
F1CN05	MHC class I antigen OS=Gallus gallus PE=2 SV=1 - [F1CN05_CHICK]	272.9	0.282	29	1	9	35	344	38.2	6.8
Q5W9C3	MHC class I antigen OS=Gallus gallus GN=BFw-05 PE=2 SV=1 - [Q5W9C3_CHICK]	361.69	0.2479	14	0	10	32	355	38.9	6.25
D3YC78	MHC class I antigen OS=Gallus gallus GN=BF2 PE=2 SV=1 - [D3YC78_CHICK]	340.41	0.3663	32	1	10	41	344	38	6.44
Q6F4E5	MHC class I antigen OS=Gallus gallus GN=B-F-S07 PE=2 SV=1 - [Q6F4E5_CHICK]	364.86	0.2907	37	0	10	44	344	37.8	6.65
F1NBD1	Uncharacterized protein OS=Gallus gallus GN=NARS PE=3 SV=2 - [F1NBD1_CHICK]	435.66	0.2755	2	13	13	22	559	64.1	6.04
E1C9F0	Uncharacterized protein OS=Gallus gallus GN=DYNC2H1 PE=4 SV=2 - [E1C9F0_CHICK]	22.2	0.0019	1	1	1	2	4301	491.7	6.43
F1NI86	Uncharacterized protein OS=Gallus gallus GN=GUSB PE=4 SV=1 - [F1NI86_CHICK]	159.93	0.0883	2	6	6	7	657	74.5	6.96
F1NSU6	Uncharacterized protein (Fragment) OS=Gallus gallus GN=ZADH2 PE=4 SV=2 - [F1NSU6_CHICK]	136.53	0.1365	1	4	4	7	315	33.7	8.31
O42388	Ubiquitin-ribosomal protein fusion protein OS=Gallus gallus PE=2 SV=1 - [O42388_CHICK]	173.49	0.3906	2	1	6	62	128	14.7	9.83
H9L041	Uncharacterized protein OS=Gallus gallus GN=ATP13A1 PE=3 SV=2 - [H9L041_CHICK]	45.72	0.0207	1	2	2	2	1254	139.8	8.72
E1BZ22	Uncharacterized protein OS=Gallus gallus GN=HSD11B1 PE=4 SV=1 - [E1BZ22_CHICK]	779.24	0.6146	1	15	15	83	301	32.9	6.95
Q90XD9	Transcriptional coactivator p100 (Fragment) OS=Gallus gallus PE=2 SV=1 - [Q90XD9_CHICK]	528.28	0.2955	1	16	16	40	714	80.1	6.43
Q5ZM75	Uncharacterized protein OS=Gallus gallus GN=RCJMB04_2o24 PE=2 SV=1 - [Q5ZM75_CHICK]	359.48	0.249	2	9	9	23	514	58.3	6.49
R4GL55	Uncharacterized protein OS=Gallus gallus GN=LOC424014 PE=4 SV=1 - [R4GL55_CHICK]	582.06	0.5572	1	15	15	78	271	30.3	6.43
Q5F473	Uncharacterized protein OS=Gallus gallus GN=NUP50 PE=2 SV=1 - [Q5F473_CHICK]	45.42	0.0363	1	1	1	7	468	50.1	6.8
F1NCM5	Uncharacterized protein OS=Gallus gallus GN=PTGR1 PE=4 SV=1 - [F1NCM5_CHICK]	860.53	0.7447	2	20	20	211	329	35.9	8.6
F1P064	Uncharacterized protein (Fragment) OS=Gallus gallus GN=IPO5 PE=4 SV=2 - [F1P064_CHICK]	229.26	0.0991	1	9	9	12	1110	125.1	4.97
F1N849	Uncharacterized protein (Fragment) OS=Gallus gallus PE=4 SV=1 - [F1N849_CHICK]	21.87	0.008	2	1	1	1	997	109.5	7.56
E1C043	Uncharacterized protein OS=Gallus gallus GN=COX5A PE=4 SV=2 - [E1C043_CHICK]	355.92	0.5613	3	9	10	95	155	17	7.34
Q8JHF6	Pyruvate carboxylase OS=Gallus gallus GN=PYC PE=2 SV=1 - [Q8JHF6_CHICK]	888.61	0.2674	1	22	22	59	1178	127.2	6.71
F1NC26	Uncharacterized protein OS=Gallus gallus GN=HSPA4L PE=3 SV=1 - [F1NC26_CHICK]	827.15	0.3962	2	23	25	60	843	94.7	5.52
F1NAM7	Uncharacterized protein OS=Gallus gallus GN=BDH2 PE=4 SV=2 - [F1NAM7_CHICK]	451.65	0.4408	1	12	12	53	245	26.8	7.24
F1NU56	Uncharacterized protein OS=Gallus gallus GN=RPS25 PE=4 SV=2 - [F1NU56_CHICK]	114.97	0.208	1	3	3	18	125	13.7	10.11
E1C2A1	Uncharacterized protein OS=Gallus gallus GN=ANP32A PE=4 SV=2 - [E1C2A1_CHICK]	187.78	0.2883	1	5	6	20	281	32.2	4.07
E1BQD1	Uncharacterized protein (Fragment) OS=Gallus gallus GN=LOC418811 PE=4 SV=2 - [E1BQD1_CHICK]	383.35	0.512	1	8	11	95	250	26.4	6.9
R4GIU0	Uncharacterized protein OS=Gallus gallus GN=LOC100859613 PE=4 SV=1 - [R4GIU0_CHICK]	225.84	0.2392	3	7	7	18	301	33.3	9.31
Q6EE59	Ribosomal protein L4 (Fragment) OS=Gallus gallus PE=2 SV=1 - [Q6EE59_CHICK]	362.26	0.3964	2	10	10	34	280	31.8	10.98
E1C805	Uncharacterized protein OS=Gallus gallus GN=HEATR1 PE=4 SV=2 - [E1C805_CHICK]	34.76	0.0072	1	1	1	1	2234	252.9	6.89
E1C866	Uncharacterized protein OS=Gallus gallus GN=Gga.50010 PE=4 SV=2 - [E1C866_CHICK]	591.8	0.2538	1	2	18	48	981	108.9	6.55
Q5F3T4	Uncharacterized protein OS=Gallus gallus GN=RCJMB04_7j8 PE=2 SV=1 - [Q5F3T4_CHICK]	555.27	0.2452	1	1	17	45	938	104.1	7.05
R4GMF9	Uncharacterized protein (Fragment) OS=Gallus gallus GN=LOC100857616 PE=4 SV=1 - [R4GMF9_CHICK]	325.37	0.5085	1	5	5	38	177	17.9	5.45
Q90633	Complement C3 OS=Gallus gallus PE=2 SV=1 - [Q90633_CHICK]	191.29	0.0617	3	8	8	10	1652	184	7.11
Q9I8D6	T-complex protein 1 subunit delta OS=Gallus gallus GN=tcp-1 delta PE=2 SV=1 - [Q9I8D6_CHICK]	1062.19	0.5112	2	20	21	81	536	57.7	7.8
E1BS15	Uncharacterized protein OS=Gallus gallus GN=ACSF2 PE=4 SV=2 - [E1BS15_CHICK]	441.08	0.2657	1	14	15	32	621	68.7	8.7
F1NS13	Uncharacterized protein OS=Gallus gallus GN=RNPEP PE=4 SV=2 - [F1NS13_CHICK]	597.3	0.3513	1	16	16	50	595	66.6	5.22
E1C4W4	Uncharacterized protein OS=Gallus gallus GN=ALDH7A1 PE=3 SV=1 - [E1C4W4_CHICK]	330.27	0.2593	1	10	10	19	536	58	7.37
F1NKX2	Uncharacterized protein OS=Gallus gallus GN=EDC4 PE=4 SV=2 - [F1NKX2_CHICK]	140.1	0.0408	1	5	5	6	1567	171.4	6.76
E1C8A2	Uncharacterized protein OS=Gallus gallus GN=SAMM50 PE=4 SV=1 - [E1C8A2_CHICK]	133.39	0.1279	1	4	4	6	469	52.2	6.4
E1C245	Uncharacterized protein OS=Gallus gallus GN=LOC100858718 PE=4 SV=2 - [E1C245_CHICK]	130.94	0.0144	3	6	6	6	5411	613.4	5.5
E1BQR8	Uncharacterized protein OS=Gallus gallus GN=A1CF PE=4 SV=2 - [E1BQR8_CHICK]	202.97	0.2048	1	7	8	13	581	64	8.78
F1NLE7	Uncharacterized protein OS=Gallus gallus GN=AIMP1 PE=4 SV=2 - [F1NLE7_CHICK]	430.83	0.6231	1	15	16	30	329	35.9	8.7
F1NNZ9	Protein kinase C and casein kinase substrate in neurons protein 2 OS=Gallus gallus GN=PACSIN2 PE=2 SV=1 - [F1NNZ9_CHICK]	103.59	0.0942	3	4	4	7	446	51.7	5.34
F1P188	3-hydroxyisobutyryl-CoA hydrolase, mitochondrial OS=Gallus gallus GN=HIBCH PE=4 SV=1 - [F1P188_CHICK]	254.01	0.2468	2	7	7	22	385	42.8	8.44
Q9YGW6	Ezrin OS=Gallus gallus GN=EZR PE=2 SV=1 - [Q9YGW6_CHICK]	1389.38	0.5402	1	25	32	245	585	69.3	6.2
E1BV34	Uncharacterized protein OS=Gallus gallus GN=Gga.3145 PE=4 SV=1 - [E1BV34_CHICK]	716.43	0.366	2	15	22	73	582	68.5	6.37
F1NZ78	Alpha-enolase OS=Gallus gallus GN=ENO1 PE=3 SV=2 - [F1NZ78_CHICK]	1379.73	0.6982	5	24	27	858	434	47.3	6.8
Q5ZIQ5	Uncharacterized protein OS=Gallus gallus GN=RCJMB04_24e8 PE=2 SV=1 - [Q5ZIQ5_CHICK]	346.65	0.2687	1	3	8	30	361	41.4	6.61
F1NPM6	Uncharacterized protein OS=Gallus gallus GN=NDUFA10 PE=4 SV=1 - [F1NPM6_CHICK]	255.89	0.2521	1	1	6	23	361	41.4	6.34
R4GL80	Uncharacterized protein (Fragment) OS=Gallus gallus PE=4 SV=1 - [R4GL80_CHICK]	57.53	0.0905	1	2	2	2	243	26.3	5.27
F1NBF8	Uncharacterized protein OS=Gallus gallus GN=FAM82B PE=4 SV=2 - [F1NBF8_CHICK]	129.6	0.1732	1	4	4	4	306	34.4	7.83
E1BRY8	Uncharacterized protein OS=Gallus gallus GN=ATAD3A PE=4 SV=2 - [E1BRY8_CHICK]	238.41	0.148	1	7	7	12	635	70.4	9.23
E1C902	Uncharacterized protein OS=Gallus gallus GN=GALK2 PE=3 SV=2 - [E1C902_CHICK]	121.26	0.1354	2	5	5	7	458	50.1	6.76
E1C1N7	Uncharacterized protein OS=Gallus gallus GN=LOC100858915 PE=4 SV=2 - [E1C1N7_CHICK]	144.37	0.036	1	4	4	7	1388	157.3	4.69
F1NY82	Uncharacterized protein OS=Gallus gallus GN=IQGAP1 PE=4 SV=2 - [F1NY82_CHICK]	1336.37	0.3833	1	33	38	87	1401	159.5	6.33
F1NYI8	Lon protease homolog 2, peroxisomal OS=Gallus gallus GN=LONP2 PE=3 SV=2 - [F1NYI8_CHICK]	36.78	0.0141	1	1	1	1	852	94.6	6.9
R9PXN1	Eukaryotic initiation factor 4A-II OS=Gallus gallus GN=EIF4A2 PE=4 SV=1 - [R9PXN1_CHICK]	590.73	0.4368	2	11	13	70	380	43.5	5.48
F1NYM3	Uncharacterized protein (Fragment) OS=Gallus gallus GN=NDUFS7 PE=3 SV=2 - [F1NYM3_CHICK]	181.87	0.3045	1	5	5	24	220	24.3	9.74
F1NYK3	Uncharacterized protein OS=Gallus gallus GN=MCCC1 PE=4 SV=1 - [F1NYK3_CHICK]	122.96	0.1136	2	4	4	6	713	78.5	6.99
E1C1D1	Annexin OS=Gallus gallus GN=ANXA7 PE=3 SV=2 - [E1C1D1_CHICK]	522.35	0.2571	1	10	10	46	459	49.3	5.91
R4GIW4	Uncharacterized protein OS=Gallus gallus GN=XPNPEP2 PE=4 SV=1 - [R4GIW4_CHICK]	225.44	0.1072	1	6	6	9	681	75.7	5.36
F1NY05	Hypoxia up-regulated protein 1 (Fragment) OS=Gallus gallus GN=HYOU1 PE=3 SV=2 - [F1NY05_CHICK]	941.74	0.3886	2	24	24	70	965	108.3	5.17
F6R1X6	Uncharacterized protein OS=Gallus gallus GN=SSB PE=4 SV=1 - [F6R1X6_CHICK]	171.65	0.1807	3	7	7	11	404	46.3	8.22
F1NGB1	Uncharacterized protein OS=Gallus gallus GN=NUCB2 PE=4 SV=1 - [F1NGB1_CHICK]	753.61	0.4242	2	19	19	74	455	53.8	5.15
F1NMC3	Uncharacterized protein OS=Gallus gallus GN=MTHFD1 PE=3 SV=1 - [F1NMC3_CHICK]	258.53	0.1273	2	9	9	12	935	100.2	8.5
E1BST9	Uncharacterized protein OS=Gallus gallus PE=4 SV=2 - [E1BST9_CHICK]	450.83	0.3382	1	12	12	26	482	52.3	5.99
Q5ZLG7	Uncharacterized protein OS=Gallus gallus GN=RCJMB04_6e4 PE=2 SV=1 - [Q5ZLG7_CHICK]	815.6	0.5436	3	8	17	244	298	32.7	9.72
F1NIJ6	Glucose-6-phosphate isomerase OS=Gallus gallus GN=GPI PE=2 SV=1 - [F1NIJ6_CHICK]	912.96	0.4069	1	1	21	201	553	62.1	7.96
Q5ZMU3	Glucose-6-phosphate isomerase OS=Gallus gallus GN=RCJMB04_1c14 PE=2 SV=1 - [Q5ZMU3_CHICK]	908.25	0.4069	1	1	21	180	553	62.2	7.77
E1BRT9	Uncharacterized protein OS=Gallus gallus GN=NDUFA5 PE=4 SV=1 - [E1BRT9_CHICK]	236.45	0.7155	1	5	5	15	116	13.4	7.25
F1P0C8	Uncharacterized protein (Fragment) OS=Gallus gallus GN=SLC25A1 PE=3 SV=1 - [F1P0C8_CHICK]	186.7	0.2681	1	5	5	7	317	34.6	9.54
H9L385	Hemopexin (Fragment) OS=Gallus gallus GN=HPX PE=4 SV=2 - [H9L385_CHICK]	415.21	0.5123	2	11	11	34	408	45.4	5.34
F1NCZ2	Uncharacterized protein OS=Gallus gallus GN=GDI2 PE=4 SV=2 - [F1NCZ2_CHICK]	1161.68	0.6295	3	27	27	150	448	50.7	5.44
F1N8M4	Dynamin-like 120 kDa protein, mitochondrial OS=Gallus gallus GN=OPA1 PE=3 SV=1 - [F1N8M4_CHICK]	304.5	0.1024	3	8	8	16	977	113.3	8.07
F1NKL4	Uncharacterized protein OS=Gallus gallus GN=DYNC1H1 PE=4 SV=2 - [F1NKL4_CHICK]	3345.22	0.2762	2	96	96	198	4577	525.5	6.48
F1NX13	Uncharacterized protein OS=Gallus gallus GN=DRG1 PE=2 SV=1 - [F1NX13_CHICK]	106.45	0.1008	2	3	3	7	367	40.4	8.82
E1BYB1	Uncharacterized protein OS=Gallus gallus GN=BCL2L14 PE=4 SV=2 - [E1BYB1_CHICK]	388.39	0.3754	1	11	11	33	349	40.1	5.19
F1N9T0	Hydroxymethylglutaryl-CoA synthase, cytoplasmic OS=Gallus gallus GN=HMGCS1 PE=2 SV=1 - [F1N9T0_CHICK]	26.02	0.0211	2	1	1	1	522	57.6	5.74
E1BRH3	Uncharacterized protein OS=Gallus gallus GN=Gga.51996 PE=4 SV=2 - [E1BRH3_CHICK]	19.45	0.002	1	1	1	2	3503	392.6	6.77
E1BWD6	Uncharacterized protein OS=Gallus gallus GN=SLC4A4 PE=4 SV=2 - [E1BWD6_CHICK]	203.6	0.0675	1	4	4	7	1082	121.9	6.73
Q5ZLN4	Flap endonuclease 1 OS=Gallus gallus GN=FEN1 PE=2 SV=1 - [FEN1_CHICK]	45.76	0.0577	2	2	2	6	381	43	8.12
E1BYQ3	Uncharacterized protein OS=Gallus gallus GN=CUL3 PE=3 SV=2 - [E1BYQ3_CHICK]	17.26	0.0199	1	1	1	1	753	87.3	8.22
E1C4Q3	Uncharacterized protein (Fragment) OS=Gallus gallus GN=PDXDC1 PE=3 SV=2 - [E1C4Q3_CHICK]	285.08	0.1196	1	6	6	14	794	88.6	5.16
E1BTQ0	Uncharacterized protein OS=Gallus gallus GN=IDE PE=3 SV=2 - [E1BTQ0_CHICK]	28.59	0.0118	1	1	1	2	1021	118.1	6.54
F1NB52	Coatomer subunit gamma OS=Gallus gallus GN=COPG PE=3 SV=1 - [F1NB52_CHICK]	918.63	0.3719	2	24	26	78	874	97.5	5.45
E1C7T8	Coatomer subunit gamma OS=Gallus gallus GN=COPG2 PE=3 SV=1 - [E1C7T8_CHICK]	357.18	0.1458	1	7	9	22	871	97.5	5.69
Q5ZMJ0	Peptidyl-prolyl cis-trans isomerase OS=Gallus gallus GN=PPIF PE=2 SV=1 - [Q5ZMJ0_CHICK]	256.09	0.4167	1	8	8	21	204	21.7	8.98
E1BUM0	Peptidyl-prolyl cis-trans isomerase E OS=Gallus gallus GN=PPIE PE=3 SV=1 - [E1BUM0_CHICK]	143.52	0.2492	1	5	5	7	301	33.3	5.6
F1NUE0	Uncharacterized protein OS=Gallus gallus GN=SRI PE=4 SV=1 - [F1NUE0_CHICK]	129.2	0.1667	2	3	3	9	198	21.8	5.6
F1NSS4	Non-specific lipid-transfer protein (Fragment) OS=Gallus gallus GN=SCP2 PE=4 SV=2 - [F1NSS4_CHICK]	1021.55	0.5347	1	3	26	166	548	58.8	8.34
F1NYB5	Uncharacterized protein OS=Gallus gallus GN=TSTA3 PE=3 SV=2 - [F1NYB5_CHICK]	394.86	0.4427	1	10	10	31	323	36.4	7.33
E1BT94	Uncharacterized protein OS=Gallus gallus GN=NDUFB6 PE=4 SV=1 - [E1BT94_CHICK]	82.16	0.1875	1	2	2	7	128	14.9	9.74
F1NRI3	WD repeat-containing protein 1 OS=Gallus gallus GN=WDR1 PE=4 SV=2 - [F1NRI3_CHICK]	893.71	0.5025	2	24	24	139	609	66.5	6.67
Q5ZI00	Uncharacterized protein OS=Gallus gallus GN=NDUFA9 PE=2 SV=1 - [Q5ZI00_CHICK]	279.7	0.291	1	8	8	25	378	43.1	9.38
E1C333	Uncharacterized protein OS=Gallus gallus GN=FAAH PE=4 SV=1 - [E1C333_CHICK]	707.59	0.4948	1	20	20	52	576	64.1	7.52
F1NEF7	Uncharacterized protein OS=Gallus gallus GN=LECT2 PE=4 SV=2 - [F1NEF7_CHICK]	263.32	0.3075	2	7	7	16	322	35.2	8.84
Q5ZMG7	Uncharacterized protein OS=Gallus gallus GN=AP1M1 PE=2 SV=1 - [Q5ZMG7_CHICK]	79.27	0.0804	2	3	3	5	423	48.5	7.3
E1BUZ0	Uncharacterized protein OS=Gallus gallus GN=NDUFV2 PE=3 SV=2 - [E1BUZ0_CHICK]	481.98	0.5976	1	11	11	51	246	27.1	8.22
H9KZV9	Uncharacterized protein OS=Gallus gallus PE=4 SV=2 - [H9KZV9_CHICK]	29.63	0.0129	1	1	1	1	1008	109.8	5.55
D0EKR3	Peptidyl-prolyl cis-trans isomerase OS=Gallus gallus PE=2 SV=1 - [D0EKR3_CHICK]	483.47	0.4364	2	9	9	237	165	17.8	8.09
F1P3J2	Uncharacterized protein OS=Gallus gallus GN=IFIT5 PE=4 SV=2 - [F1P3J2_CHICK]	189.39	0.1106	1	4	4	7	479	56.3	5.78
F1NV49	ATP-dependent RNA helicase DDX1 OS=Gallus gallus GN=DDX1 PE=2 SV=2 - [F1NV49_CHICK]	366.68	0.2016	2	10	10	19	734	81.8	7.27
E1BTQ9	Uncharacterized protein OS=Gallus gallus GN=AUH PE=2 SV=2 - [E1BTQ9_CHICK]	57.9	0.0613	2	2	2	2	326	34.3	9.2
E1BYF8	Uncharacterized protein (Fragment) OS=Gallus gallus GN=FNBP1 PE=4 SV=2 - [E1BYF8_CHICK]	51.14	0.0227	1	2	2	2	617	71.3	5.72
A8DC32	Microsomal triglyceride transfer protein large subunit OS=Gallus gallus GN=MTP PE=2 SV=1 - [A8DC32_CHICK]	2003.7	0.5862	3	44	44	377	1177	131.6	8.69
Q5F4A4	Inosine-5'-monophosphate dehydrogenase OS=Gallus gallus GN=RCJMB04_1j11 PE=2 SV=1 - [Q5F4A4_CHICK]	414.24	0.2685	1	10	10	21	514	55.5	7.03
H9L167	Uncharacterized protein (Fragment) OS=Gallus gallus GN=ETHE1 PE=4 SV=1 - [H9L167_CHICK]	302.43	0.6542	1	6	6	57	107	11.7	7.34
F1NX57	Uncharacterized protein (Fragment) OS=Gallus gallus GN=GRHPR PE=3 SV=2 - [F1NX57_CHICK]	326.51	0.403	1	8	8	16	335	36	8.29
F1NBX1	Regucalcin OS=Gallus gallus GN=RGN PE=4 SV=1 - [F1NBX1_CHICK]	119.6	0.1572	2	3	3	5	299	33.2	6.07
F1P0X7	Uncharacterized protein OS=Gallus gallus GN=CASP1 PE=3 SV=2 - [F1P0X7_CHICK]	383.81	0.4276	2	12	12	48	283	32.6	8.66
Q5ZJQ6	Uncharacterized protein OS=Gallus gallus GN=DARS PE=2 SV=1 - [Q5ZJQ6_CHICK]	919.1	0.5686	2	25	25	65	503	57.2	6.49
E1C6H2	Uncharacterized protein OS=Gallus gallus GN=FLII PE=4 SV=2 - [E1C6H2_CHICK]	328.93	0.0909	2	8	8	20	1265	144.8	5.88
F1NWP3	Heat shock cognate 71 kDa protein OS=Gallus gallus GN=HSPA8 PE=2 SV=1 - [F1NWP3_CHICK]	1744.44	0.63	5	21	36	383	646	70.8	5.52
F1N9B7	Uncharacterized protein OS=Gallus gallus GN=RAD23B PE=4 SV=2 - [F1N9B7_CHICK]	111.07	0.1241	1	4	4	12	403	43.1	4.75
F1NZM1	Eukaryotic translation initiation factor 3 subunit E OS=Gallus gallus GN=EIF3E PE=3 SV=1 - [F1NZM1_CHICK]	156.83	0.1438	2	5	5	6	445	52.1	6.04
F1NNR1	Uncharacterized protein OS=Gallus gallus GN=UGP2 PE=4 SV=1 - [F1NNR1_CHICK]	829.43	0.5217	3	25	25	83	508	56.8	8.34
O57579	Aminopeptidase N OS=Gallus gallus GN=ANPEP PE=1 SV=1 - [AMPN_CHICK]	1810.3	0.4302	4	32	32	311	967	108.6	5.2
F1NZ86	Stress-70 protein, mitochondrial OS=Gallus gallus GN=HSPA9 PE=3 SV=1 - [F1NZ86_CHICK]	1445.4	0.5215	3	30	31	203	675	73.1	6.43
E1C0F3	Uncharacterized protein OS=Gallus gallus GN=RAB7A PE=3 SV=1 - [E1C0F3_CHICK]	432.1	0.6377	1	10	10	36	207	23.5	6.7
F1P103	Uncharacterized protein (Fragment) OS=Gallus gallus GN=CIB1 PE=4 SV=2 - [F1P103_CHICK]	48.97	0.105	1	2	2	5	200	22.4	4.6
F1NA76	Uncharacterized protein OS=Gallus gallus GN=TMED10 PE=3 SV=1 - [F1NA76_CHICK]	216.38	0.3379	2	5	5	15	219	24.8	7.78
Q5ZJL5	Adenylosuccinate synthetase isozyme 2 OS=Gallus gallus GN=ADSS PE=2 SV=1 - [PURA2_CHICK]	420.84	0.2705	2	8	9	29	451	49.4	6.32
F1NVD4	Adenylosuccinate synthetase (Fragment) OS=Gallus gallus GN=ADSSL1 PE=3 SV=2 - [F1NVD4_CHICK]	183.26	0.1471	1	4	5	12	442	48.8	7.96
R4GJK8	Uncharacterized protein OS=Gallus gallus GN=LOC100857226 PE=4 SV=1 - [R4GJK8_CHICK]	374.36	0.3206	3	12	12	24	471	52.4	6.64
I3VQH4	Interleukin enhancer binding factor 3-like protein OS=Gallus gallus GN=ILF3 PE=2 SV=1 - [I3VQH4_CHICK]	68.88	0.0325	2	3	3	4	893	95	8.81
F1NU90	Leucine-rich repeat-containing protein 59 OS=Gallus gallus GN=LRRC59 PE=4 SV=1 - [F1NU90_CHICK]	146.69	0.2124	2	6	6	13	339	38.7	9.23
E1BZ03	Adenylyl cyclase-associated protein OS=Gallus gallus GN=CAP2 PE=3 SV=1 - [E1BZ03_CHICK]	45.9	0.0521	1	1	3	4	480	53.2	6.8
R9PXN4	Alpha-actinin-1 (Fragment) OS=Gallus gallus GN=ACTN1 PE=4 SV=1 - [R9PXN4_CHICK]	1424.56	0.4677	9	19	32	185	883	101.8	5.38
F1N8J0	Uncharacterized protein OS=Gallus gallus GN=ACAA2 PE=3 SV=1 - [F1N8J0_CHICK]	892.71	0.7003	2	20	20	177	397	41.6	7.88
H9L3J8	Uncharacterized protein OS=Gallus gallus GN=UBAP2L PE=4 SV=2 - [H9L3J8_CHICK]	52.32	0.0154	1	2	2	4	1107	116.3	7.08
R4GL60	Uncharacterized protein OS=Gallus gallus GN=CLINT1 PE=4 SV=1 - [R4GL60_CHICK]	111.41	0.0972	3	4	4	5	597	66	6.77
F1NN67	Uncharacterized protein OS=Gallus gallus GN=ASAH2 PE=4 SV=2 - [F1NN67_CHICK]	253.61	0.1086	1	5	5	14	783	86.2	6.6
E1BW57	Uncharacterized protein OS=Gallus gallus GN=NUDT5 PE=3 SV=2 - [E1BW57_CHICK]	22.03	0.0659	1	1	1	1	182	19.9	5.3
F1P4B2	Protein piccolo (Fragment) OS=Gallus gallus GN=PCLO PE=4 SV=2 - [F1P4B2_CHICK]	33.63	0.0014	2	1	1	1	5118	560.2	6.77
F1N823	Uncharacterized protein (Fragment) OS=Gallus gallus GN=PDHB PE=4 SV=1 - [F1N823_CHICK]	498.02	0.475	1	12	12	54	360	39	6.55
F1NBA8	Uncharacterized protein (Fragment) OS=Gallus gallus GN=IPO7 PE=4 SV=2 - [F1NBA8_CHICK]	186.44	0.1069	1	8	8	9	1010	116.2	4.79
Q5ZMA1	Uncharacterized protein (Fragment) OS=Gallus gallus GN=RCJMB04_2m5 PE=2 SV=1 - [Q5ZMA1_CHICK]	48.82	0.0464	3	1	1	2	237	26.2	5.55
F1NFW0	Uncharacterized protein OS=Gallus gallus GN=SNX6 PE=4 SV=2 - [F1NFW0_CHICK]	361.16	0.2716	2	13	13	21	405	46.4	6.16
F1NY51	Uncharacterized protein OS=Gallus gallus GN=UCHL3 PE=4 SV=1 - [F1NY51_CHICK]	261.55	0.3435	2	7	7	24	230	26.3	4.98
F1NQU7	Eukaryotic translation initiation factor 4 gamma 2 (Fragment) OS=Gallus gallus GN=EIF4G2 PE=2 SV=1 - [F1NQU7_CHICK]	171.33	0.0718	3	6	6	18	864	97.5	7.02
Q9PTD6	40S ribosomal protein S6 (Fragment) OS=Gallus gallus PE=2 SV=1 - [Q9PTD6_CHICK]	227.68	0.2996	3	6	6	17	247	28.4	10.83
F1P4V1	Fibrinogen alpha chain OS=Gallus gallus GN=FGA PE=4 SV=1 - [F1P4V1_CHICK]	159.41	0.1093	2	6	6	8	741	82.3	6.06
F1NGH1	Uncharacterized protein (Fragment) OS=Gallus gallus GN=PITPNB PE=4 SV=1 - [F1NGH1_CHICK]	151.66	0.2679	2	3	6	13	265	30.8	6.06
Q5ZJA7	Uncharacterized protein OS=Gallus gallus GN=OGDH PE=2 SV=1 - [Q5ZJA7_CHICK]	967.33	0.3209	2	25	26	77	1016	115.1	7.02
Q5ZK02	Uncharacterized protein OS=Gallus gallus GN=RCJMB04_14a17 PE=4 SV=1 - [Q5ZK02_CHICK]	28.41	0.0678	1	1	1	1	118	12.8	4.83
R4GKF1	Uncharacterized protein OS=Gallus gallus GN=LOC777348 PE=4 SV=1 - [R4GKF1_CHICK]	525.41	0.5435	1	14	14	35	333	35.9	7.47
R4GID9	Uncharacterized protein OS=Gallus gallus GN=CCT3 PE=4 SV=1 - [R4GID9_CHICK]	296.3	0.6026	1	7	7	40	151	16.2	6.93
E1C3A9	Vigilin OS=Gallus gallus GN=HDLBP PE=4 SV=1 - [E1C3A9_CHICK]	839.55	0.2786	2	27	27	55	1267	141.5	6.83
F1NFT8	WD repeat-containing protein 61 OS=Gallus gallus GN=WDR61 PE=4 SV=1 - [F1NFT8_CHICK]	194.96	0.2525	2	5	5	11	305	33.3	5.47
F1NFF7	Uncharacterized protein OS=Gallus gallus GN=LOC422046 PE=3 SV=2 - [F1NFF7_CHICK]	58.87	0.0182	2	1	1	3	494	56.1	8.7
Q5ZME1	Uncharacterized protein OS=Gallus gallus GN=HNRNPA2B1 PE=2 SV=1 - [Q5ZME1_CHICK]	702.64	0.4842	1	13	16	90	349	37	8.65
F1NAF3	Uncharacterized protein OS=Gallus gallus GN=NDUFS8 PE=3 SV=2 - [F1NAF3_CHICK]	112.57	0.1435	1	2	2	12	209	23.8	6.07
Q5ZKJ2	Uncharacterized protein OS=Gallus gallus GN=YWHAH PE=2 SV=1 - [Q5ZKJ2_CHICK]	319.91	0.3968	3	5	8	51	247	28.3	4.89
R4GF89	Uncharacterized protein OS=Gallus gallus GN=SFN PE=3 SV=1 - [R4GF89_CHICK]	114.99	0.1504	3	1	3	33	246	27.7	5.01
F1NMY1	14-3-3 protein gamma (Fragment) OS=Gallus gallus GN=YWHAG PE=3 SV=2 - [F1NMY1_CHICK]	497.3	0.5917	3	3	12	69	218	24.9	4.86
Q5ZK81	Uncharacterized protein OS=Gallus gallus GN=RCJMB04_12i19 PE=2 SV=1 - [Q5ZK81_CHICK]	512.97	0.4278	3	14	14	69	374	39.6	7.83
F1NU40	Nucleolin OS=Gallus gallus GN=NCL PE=4 SV=2 - [F1NU40_CHICK]	785.58	0.3415	3	26	26	94	691	75.4	4.92
E1C0F1	Dolichyl-diphosphooligosaccharide--protein glycosyltransferase subunit 1 (Fragment) OS=Gallus gallus GN=RPN1 PE=4 SV=2 - [E1C0F1_CHICK]	458.67	0.3051	1	15	15	37	531	60.6	6.89
E1BUJ1	Uncharacterized protein OS=Gallus gallus GN=RBM17 PE=4 SV=2 - [E1BUJ1_CHICK]	108.46	0.0798	1	3	3	5	401	44.8	5.96
Q5ZIZ5	Uncharacterized protein OS=Gallus gallus GN=NONO PE=2 SV=1 - [Q5ZIZ5_CHICK]	304.49	0.2304	1	7	9	34	473	54	8.82
F1P555	Uncharacterized protein OS=Gallus gallus GN=SFPQ PE=4 SV=2 - [F1P555_CHICK]	366.85	0.17	2	7	8	48	647	69.5	9.47
F1N9J7	Uncharacterized protein OS=Gallus gallus GN=LOC100859737 PE=3 SV=1 - [F1N9J7_CHICK]	756.62	0.4667	2	1	16	170	450	50	5.06
F1NXR6	Uncharacterized protein OS=Gallus gallus GN=LOC100857858 PE=3 SV=2 - [F1NXR6_CHICK]	967.81	0.4672	9	4	19	228	458	51	5.06
D0VX29	Mitochondrial ubiquinol-cytochrome-c reductase complex core protein 2 OS=Gallus gallus PE=1 SV=1 - [D0VX29_CHICK]	1006.57	0.6848	2	21	21	132	441	46.6	8.12
R4GFX0	Uncharacterized protein (Fragment) OS=Gallus gallus GN=LOC100859320 PE=4 SV=1 - [R4GFX0_CHICK]	60.91	0.2063	1	2	2	2	63	7.6	5.38
F1N9C1	Uncharacterized protein OS=Gallus gallus GN=LOC415661 PE=3 SV=2 - [F1N9C1_CHICK]	855.78	0.8919	2	13	19	121	259	27.9	8.53
F1NKK6	Succinate dehydrogenase [ubiquinone] cytochrome b small subunit, mitochondrial OS=Gallus gallus GN=SDHD PE=4 SV=2 - [F1NKK6_CHICK]	54.57	0.051	2	1	1	9	157	16.4	9.41
R4GLG2	Uncharacterized protein OS=Gallus gallus GN=SLC25A20 PE=3 SV=1 - [R4GLG2_CHICK]	426.9	0.515	1	11	11	28	301	32.8	9.44
E1C5U2	Uncharacterized protein OS=Gallus gallus GN=LOC422442 PE=4 SV=1 - [E1C5U2_CHICK]	52.71	0.0991	1	1	1	1	222	24.1	5.54
E1BVK8	Uncharacterized protein OS=Gallus gallus GN=ACOT8 PE=4 SV=2 - [E1BVK8_CHICK]	182.85	0.207	1	5	5	7	372	41.4	8.76
E1C8Y3	Uncharacterized protein (Fragment) OS=Gallus gallus GN=ARPC3 PE=4 SV=2 - [E1C8Y3_CHICK]	253.57	0.3118	1	7	7	35	186	21.3	8.48
Q5ZL50	Profilin OS=Gallus gallus GN=RCJMB04_7m18 PE=2 SV=1 - [Q5ZL50_CHICK]	272.48	0.5714	2	6	6	53	140	15	6.99
F1NVA4	Nucleophosmin (Fragment) OS=Gallus gallus GN=NPM1 PE=2 SV=2 - [F1NVA4_CHICK]	409.81	0.3855	4	11	11	63	275	30.3	4.84
F1NK96	Uncharacterized protein OS=Gallus gallus GN=PDIA6 PE=2 SV=1 - [F1NK96_CHICK]	644.55	0.4452	2	14	14	72	447	48.8	5.19
F1NY37	Acyl-coenzyme A oxidase OS=Gallus gallus GN=ACOX1 PE=3 SV=1 - [F1NY37_CHICK]	946.65	0.497	2	23	23	93	662	74.5	7.37
E1C319	Uncharacterized protein OS=Gallus gallus GN=STX12 PE=3 SV=1 - [E1C319_CHICK]	276.81	0.364	1	6	6	15	272	30.8	5.24
F1NED1	Uncharacterized protein OS=Gallus gallus GN=LSS PE=4 SV=2 - [F1NED1_CHICK]	120.83	0.0799	2	4	4	5	676	76.9	6.25
E1BTV0	Uncharacterized protein OS=Gallus gallus GN=NDUFA8 PE=4 SV=1 - [E1BTV0_CHICK]	171.5	0.4651	1	6	6	11	172	20.1	8.12
F1NMD7	Pre-mRNA-splicing factor RBM22 OS=Gallus gallus GN=RBM22 PE=4 SV=1 - [F1NMD7_CHICK]	30.08	0.0214	2	1	1	2	420	46.7	8.54
E1BTT8	L-lactate dehydrogenase OS=Gallus gallus GN=LDHA PE=3 SV=2 - [E1BTT8_CHICK]	1112.24	0.6988	1	1	23	364	332	36.5	7.9
Q9PSQ5	P60=60 kDa stress-related protein (Fragments) OS=Gallus gallus PE=1 SV=1 - [Q9PSQ5_CHICK]	150.82	0.3306	1	2	4	15	124	14.2	4.7
R4GJZ8	Uncharacterized protein OS=Gallus gallus PE=4 SV=1 - [R4GJZ8_CHICK]	327.37	0.3543	1	9	11	30	302	34.1	5.64
Q5ZMG9	T-complex protein 1 subunit alpha OS=Gallus gallus GN=TCP1 PE=2 SV=1 - [Q5ZMG9_CHICK]	931.03	0.5502	1	23	23	73	558	60.4	5.88
F1NRI9	Uncharacterized protein OS=Gallus gallus GN=LOC421740 PE=4 SV=2 - [F1NRI9_CHICK]	441.55	0.4966	1	14	15	40	298	35	7.2
F1NUU6	Uncharacterized protein OS=Gallus gallus GN=ENPP6 PE=4 SV=2 - [F1NUU6_CHICK]	205.5	0.1598	1	4	4	4	438	50.5	5.99
F1NXP2	Uncharacterized protein OS=Gallus gallus GN=GTF2B PE=4 SV=2 - [F1NXP2_CHICK]	60.83	0.0443	1	1	1	1	316	34.8	8.43
H9KZP2	Uncharacterized protein (Fragment) OS=Gallus gallus GN=KRT8 PE=3 SV=2 - [H9KZP2_CHICK]	893.54	0.5203	3	14	20	352	369	42.1	5.06
R4GGQ4	Uncharacterized protein OS=Gallus gallus GN=LOC100859352 PE=4 SV=1 - [R4GGQ4_CHICK]	135.22	0.3465	1	3	3	12	101	11	8.18
F1NFV9	Uncharacterized protein (Fragment) OS=Gallus gallus GN=UAP1 PE=4 SV=2 - [F1NFV9_CHICK]	156.07	0.1751	1	6	6	16	457	50.6	6.89
Q5ZL63	Uncharacterized protein OS=Gallus gallus GN=RCJMB04_7i6 PE=2 SV=1 - [Q5ZL63_CHICK]	61.11	0.0601	2	2	2	4	383	41.7	7.97
F1NV60	Uncharacterized protein OS=Gallus gallus GN=LOC417281 PE=3 SV=2 - [F1NV60_CHICK]	153.11	0.144	3	5	5	8	500	55.1	8.18
F1NRM8	Endoplasmic reticulum resident protein 29 (Fragment) OS=Gallus gallus GN=ERP29 PE=2 SV=2 - [F1NRM8_CHICK]	196.48	0.2107	2	5	5	27	261	29.1	8.22
Q5F3B9	Uncharacterized protein OS=Gallus gallus GN=SUCLA2 PE=2 SV=1 - [Q5F3B9_CHICK]	153.31	0.1123	2	4	5	15	463	50	7.28
Q5ZL37	Uncharacterized protein OS=Gallus gallus GN=SUCLG2 PE=2 SV=1 - [Q5ZL37_CHICK]	647.08	0.4097	1	15	16	57	432	46.7	6.9
F1NJ97	Uncharacterized protein (Fragment) OS=Gallus gallus GN=IDH3A PE=3 SV=2 - [F1NJ97_CHICK]	344.01	0.3111	3	9	9	38	360	39.3	7.69
E1C0Q5	Uncharacterized protein OS=Gallus gallus GN=ACAT1 PE=3 SV=2 - [E1C0Q5_CHICK]	543.41	0.3848	1	12	12	45	421	44.1	9.04
F1NYZ7	Uncharacterized protein OS=Gallus gallus GN=CLIC4 PE=4 SV=2 - [F1NYZ7_CHICK]	189.68	0.3184	1	6	6	13	245	27.7	6.25
Q9I9D1	Uncharacterized protein OS=Gallus gallus GN=VDAC2 PE=2 SV=1 - [Q9I9D1_CHICK]	747.61	0.6078	1	12	14	228	283	30.2	8.53
E1C4L3	Uncharacterized protein OS=Gallus gallus GN=SPR PE=4 SV=1 - [E1C4L3_CHICK]	217.51	0.2537	1	5	5	13	268	28.8	6.09
E1BSG5	Uncharacterized protein (Fragment) OS=Gallus gallus GN=EIF4G1 PE=4 SV=2 - [E1BSG5_CHICK]	479.63	0.1053	1	9	14	32	1614	178.9	5.48
E1C3T6	Uncharacterized protein OS=Gallus gallus GN=ECI1 PE=3 SV=2 - [E1C3T6_CHICK]	634.03	0.5306	1	16	16	107	294	32.9	8.9
R4GFN4	Uncharacterized protein OS=Gallus gallus GN=SAR1B PE=3 SV=1 - [R4GFN4_CHICK]	307.51	0.601	2	6	9	29	198	22.4	6.11
F1NNF7	Uncharacterized protein OS=Gallus gallus GN=LOC100859720 PE=4 SV=1 - [F1NNF7_CHICK]	504.1	0.4724	3	12	13	65	290	32.6	8.91
R4GJC4	Uncharacterized protein OS=Gallus gallus GN=CMPK2 PE=3 SV=1 - [R4GJC4_CHICK]	406.9	0.585	1	12	12	45	253	28	6.38
Q5ZKI1	Uncharacterized protein OS=Gallus gallus GN=CLIC2 PE=2 SV=1 - [Q5ZKI1_CHICK]	111.91	0.2418	1	4	5	17	244	28.1	5.57
E1C2C3	Uncharacterized protein OS=Gallus gallus GN=SF3B1 PE=4 SV=1 - [E1C2C3_CHICK]	272.56	0.083	1	8	9	16	1301	145.6	7.09
F1NNV2	Uncharacterized protein OS=Gallus gallus GN=ACSL5 PE=4 SV=1 - [F1NNV2_CHICK]	1190.17	0.5315	2	28	30	106	683	75.6	7.62
R4GGL4	Uncharacterized protein (Fragment) OS=Gallus gallus GN=EIF4E PE=3 SV=1 - [R4GGL4_CHICK]	194.97	0.2805	1	6	6	18	221	25.6	6.55
F1NVW7	Uncharacterized protein (Fragment) OS=Gallus gallus GN=NDUFA11 PE=4 SV=2 - [F1NVW7_CHICK]	55.38	0.1679	1	1	1	3	137	14.2	8.19
F1P3K7	Pterin-4-alpha-carbinolamine dehydratase 2 (Fragment) OS=Gallus gallus GN=PCBD2 PE=3 SV=1 - [F1P3K7_CHICK]	36.75	0.1373	1	1	2	3	102	11.6	7.5
Q90940	Calcium-binding protein OS=Gallus gallus GN=P22 PE=2 SV=1 - [Q90940_CHICK]	27.46	0.0673	1	1	1	1	208	22.1	9.04
E1BZE6	Uncharacterized protein OS=Gallus gallus GN=LOC100859627 PE=4 SV=2 - [E1BZE6_CHICK]	569.53	0.3428	1	10	12	81	388	40.8	9.26
E1BXY8	Uncharacterized protein OS=Gallus gallus GN=TIMM10 PE=4 SV=1 - [E1BXY8_CHICK]	47.99	0.2111	1	1	1	4	90	10.3	5.83
F1P1A5	Uncharacterized protein OS=Gallus gallus GN=TKT PE=4 SV=2 - [F1P1A5_CHICK]	1279.81	0.5981	1	29	29	168	627	68.4	7.52
F1P5K0	Uncharacterized protein (Fragment) OS=Gallus gallus GN=PTBP1 PE=4 SV=2 - [F1P5K0_CHICK]	282.82	0.1673	3	6	6	28	556	60	9.25
F1NT20	Uncharacterized protein OS=Gallus gallus GN=ACAT2 PE=3 SV=2 - [F1NT20_CHICK]	506.86	0.4264	2	11	11	31	394	40.9	7.72
R4GJG8	Uncharacterized protein (Fragment) OS=Gallus gallus PE=4 SV=1 - [R4GJG8_CHICK]	73.83	0.0672	1	2	2	4	357	38.3	10.07
F1NVN3	Uncharacterized protein OS=Gallus gallus GN=MFI2 PE=2 SV=1 - [F1NVN3_CHICK]	242.36	0.1409	2	8	8	15	738	80.7	6.35
E1C2E3	Uncharacterized protein (Fragment) OS=Gallus gallus GN=VDAC3 PE=4 SV=2 - [E1C2E3_CHICK]	285.24	0.3768	1	9	10	34	284	30.5	8.82
F1P1W2	NADH-cytochrome b5 reductase 2 OS=Gallus gallus GN=CYB5R2 PE=2 SV=1 - [F1P1W2_CHICK]	216.47	0.2697	3	8	8	18	304	33.6	9.38
E1BSS3	Eukaryotic translation initiation factor 3 subunit A OS=Gallus gallus GN=EIF3A PE=3 SV=1 - [E1BSS3_CHICK]	514.62	0.1436	1	15	15	25	1365	163.2	7.15
E1BW56	Uncharacterized protein OS=Gallus gallus GN=CYFIP1 PE=4 SV=1 - [E1BW56_CHICK]	283.13	0.1013	2	10	10	18	1254	145.4	6.87
E1C3A3	Uncharacterized protein OS=Gallus gallus GN=PPP1R7 PE=4 SV=2 - [E1C3A3_CHICK]	324.53	0.3555	1	8	8	16	301	34.3	5.17
F1N9J4	60S ribosomal protein L22 (Fragment) OS=Gallus gallus GN=RPL22 PE=2 SV=1 - [F1N9J4_CHICK]	121.38	0.3937	2	3	3	13	127	14.6	9.19
Q05705	Beta-tropomyosin OS=Gallus gallus GN=BRT-2 PE=2 SV=1 - [Q05705_CHICK]	500.72	0.3871	4	6	13	66	248	28.7	4.68
Q90740	Alpha-tropomyosin OS=Gallus gallus PE=2 SV=1 - [Q90740_CHICK]	478.91	0.4028	3	6	15	109	283	32.8	4.79
F1NK75	Uncharacterized protein OS=Gallus gallus PE=3 SV=2 - [F1NK75_CHICK]	335.75	0.2641	1	2	10	57	284	32.8	4.73
Q91005	Alpha tropomyosin of brain OS=Gallus gallus GN=alpha-fTM PE=3 SV=1 - [Q91005_CHICK]	490.09	0.351	1	3	12	114	245	28.4	4.68
Q5ZLJ7	Uncharacterized protein OS=Gallus gallus GN=RCJMB04_5n23 PE=2 SV=1 - [Q5ZLJ7_CHICK]	774.07	0.5	6	6	16	145	248	28.7	4.72
F1NK29	Na(+)/H(+) exchange regulatory cofactor NHE-RF1 OS=Gallus gallus GN=SLC9A3R1 PE=4 SV=1 - [F1NK29_CHICK]	677.36	0.4474	2	15	15	106	333	35.9	6.16
R4GMD9	Uncharacterized protein OS=Gallus gallus GN=TXNDC17 PE=4 SV=1 - [R4GMD9_CHICK]	218.95	0.5984	1	6	6	26	122	14.2	5.59
F1NIC5	Uncharacterized protein (Fragment) OS=Gallus gallus GN=TIMM8A PE=4 SV=2 - [F1NIC5_CHICK]	135.92	0.3909	1	4	4	14	110	12.2	7.78
Q5ZL56	Uncharacterized protein OS=Gallus gallus GN=ACADS PE=2 SV=1 - [Q5ZL56_CHICK]	741.97	0.5313	1	17	17	47	416	44.6	8.46
F1NCY5	Uncharacterized protein OS=Gallus gallus GN=KIAA0776 PE=4 SV=1 - [F1NCY5_CHICK]	53.02	0.0393	2	2	2	2	789	89.2	6.52
F1NIE8	Uncharacterized protein OS=Gallus gallus GN=RANGAP1 PE=2 SV=1 - [F1NIE8_CHICK]	120.66	0.1123	2	5	5	7	579	62.9	4.77
F6QGI8	Uncharacterized protein OS=Gallus gallus GN=FBP1 PE=3 SV=1 - [F6QGI8_CHICK]	718.99	0.4282	1	12	15	67	418	44.6	8.5
F1NVF3	Uncharacterized protein OS=Gallus gallus GN=GC PE=4 SV=1 - [F1NVF3_CHICK]	277.23	0.2045	2	8	8	18	484	53.7	6.87
F1NZD3	Uncharacterized protein OS=Gallus gallus GN=RBMX PE=4 SV=1 - [F1NZD3_CHICK]	200.76	0.1117	2	4	4	18	385	41.5	10.14
E1C988	Oxysterol-binding protein OS=Gallus gallus GN=OSBPL1A PE=3 SV=2 - [E1C988_CHICK]	236.33	0.1152	1	8	8	16	955	108.2	6.15
E1BYN7	Uncharacterized protein OS=Gallus gallus GN=VDAC1 PE=4 SV=1 - [E1BYN7_CHICK]	819.68	0.7809	1	15	17	160	283	30.7	7.4
E1BYW3	Uncharacterized protein OS=Gallus gallus GN=NQO1 PE=4 SV=2 - [E1BYW3_CHICK]	485.49	0.6679	1	15	15	62	274	30.3	8.62
Q5ZJ33	Signal recognition particle subunit SRP68 OS=Gallus gallus GN=RCJMB04_21b8 PE=2 SV=1 - [Q5ZJ33_CHICK]	139.28	0.1246	2	5	5	7	602	68.8	8.43
O93601	Apolipoprotein AIV OS=Gallus gallus GN=apoAIV PE=2 SV=1 - [O93601_CHICK]	1298.17	0.7049	1	26	26	149	366	40.8	4.84
F1NJ08	Vimentin OS=Gallus gallus GN=VIM PE=2 SV=1 - [F1NJ08_CHICK]	326.46	0.2283	5	8	11	34	460	53.2	5.21
Q5F337	Uncharacterized protein OS=Gallus gallus GN=RAC2 PE=2 SV=1 - [Q5F337_CHICK]	182.47	0.2604	1	3	6	22	192	21.4	7.91
E1BZG2	Uncharacterized protein OS=Gallus gallus GN=UAP1L1 PE=4 SV=1 - [E1BZG2_CHICK]	56.3	0.045	1	2	2	3	511	56.9	6.54
Q5ZI60	Coronin OS=Gallus gallus GN=CORO1C PE=2 SV=1 - [Q5ZI60_CHICK]	576.18	0.3882	7	17	18	65	474	53.2	6.67
F5CE71	Cathepsin H OS=Gallus gallus GN=CTSH PE=2 SV=1 - [F5CE71_CHICK]	75.78	0.155	1	4	4	6	329	36.4	6.9
R4GJ45	Uncharacterized protein (Fragment) OS=Gallus gallus GN=WBSCR27 PE=4 SV=1 - [R4GJ45_CHICK]	32.36	0.0533	1	1	1	2	244	26.5	7.78
F1P3P3	Uncharacterized protein OS=Gallus gallus GN=ARHGDIA PE=4 SV=1 - [F1P3P3_CHICK]	389.93	0.5245	2	10	10	91	204	23.2	5.11
F1P2T2	NADPH--cytochrome P450 reductase OS=Gallus gallus GN=POR PE=3 SV=2 - [F1P2T2_CHICK]	914.1	0.4822	3	25	25	111	676	76.9	5.6
F1NIX0	Uncharacterized protein OS=Gallus gallus GN=RPL8 PE=3 SV=2 - [F1NIX0_CHICK]	85.91	0.2646	1	4	4	6	257	28	10.96
F1NIF9	Uncharacterized protein (Fragment) OS=Gallus gallus PE=4 SV=2 - [F1NIF9_CHICK]	94.57	0.0308	1	2	2	3	746	83.8	8.37
F1NBW2	Uncharacterized protein OS=Gallus gallus GN=LOC100859311 PE=2 SV=1 - [F1NBW2_CHICK]	671.33	0.3938	4	15	16	44	617	68.3	5.67
Q98TH5	Ribosomal protein S11 OS=Gallus gallus GN=cRPS11 PE=3 SV=1 - [Q98TH5_CHICK]	231.52	0.4367	2	8	8	21	158	18.3	10.3
F1NTG9	Uncharacterized protein (Fragment) OS=Gallus gallus GN=DAZAP1 PE=4 SV=2 - [F1NTG9_CHICK]	140.18	0.1324	2	4	4	15	408	43.6	8.75
Q5ZLG6	Annexin OS=Gallus gallus GN=RCJMB04_6f1 PE=2 SV=1 - [Q5ZLG6_CHICK]	563.54	0.4611	2	15	15	34	347	38.6	8.1
F1N9B4	Uncharacterized protein OS=Gallus gallus GN=LOC417013 PE=3 SV=2 - [F1N9B4_CHICK]	97.97	0.0423	1	2	2	2	638	70.4	7.59
Q5ZM47	Serine/threonine-protein phosphatase 2A catalytic subunit alpha isoform OS=Gallus gallus GN=PPP2CA PE=2 SV=1 - [Q5ZM47_CHICK]	195.36	0.3172	1	2	8	13	309	35.5	5.54
F1NPE0	Uncharacterized protein (Fragment) OS=Gallus gallus GN=HEPH PE=4 SV=2 - [F1NPE0_CHICK]	777.77	0.247	2	23	23	69	1158	130.5	6.14
F1NI29	Uncharacterized protein OS=Gallus gallus GN=HADHA PE=3 SV=2 - [F1NI29_CHICK]	1618.21	0.5465	4	30	31	332	796	85.7	9.25
Q90WA9	Fatty acid-binding protein, liver OS=Gallus gallus GN=LFABP PE=2 SV=1 - [Q90WA9_CHICK]	417.01	0.8268	1	11	11	1030	127	14.2	7.96
Q5ZMU9	Uncharacterized protein OS=Gallus gallus GN=vcp PE=1 SV=1 - [Q5ZMU9_CHICK]	1708.1	0.5521	3	39	39	218	806	89.3	5.26
Q9W6J3	Glutathione S-transferase (Fragment) OS=Gallus gallus PE=2 SV=1 - [Q9W6J3_CHICK]	110.97	0.172	3	2	4	22	186	21.3	8.24
E1BY44	Uncharacterized protein (Fragment) OS=Gallus gallus GN=TGM2 PE=3 SV=2 - [E1BY44_CHICK]	111.77	0.0785	3	3	3	4	688	77.7	5.05
Q90712	Zipper protein OS=Gallus gallus PE=2 SV=1 - [Q90712_CHICK]	309.19	0.2009	40	2	7	20	433	49.2	7.05
F1NTQ2	Beta-hexosaminidase (Fragment) OS=Gallus gallus GN=HEXB PE=3 SV=2 - [F1NTQ2_CHICK]	489.18	0.2722	1	11	12	33	562	63.4	6.49
F1NB02	40S ribosomal protein S8 OS=Gallus gallus GN=RPS8 PE=3 SV=2 - [F1NB02_CHICK]	287.31	0.4567	2	8	8	21	208	24.2	10.32
F1N854	Uncharacterized protein OS=Gallus gallus PE=4 SV=2 - [F1N854_CHICK]	363.21	0.4367	1	3	10	20	332	37.7	6.19
F1NYM4	Uncharacterized protein (Fragment) OS=Gallus gallus GN=LOC426599 PE=4 SV=2 - [F1NYM4_CHICK]	465.98	0.3228	1	4	11	32	474	53.2	6.35
E1C7S2	Uncharacterized protein OS=Gallus gallus GN=LOC100858057 PE=4 SV=2 - [E1C7S2_CHICK]	588.66	0.4673	1	17	17	62	413	44.2	8.28
E1BXG9	Uncharacterized protein OS=Gallus gallus GN=PPID PE=4 SV=2 - [E1BXG9_CHICK]	442.56	0.4351	1	15	15	38	370	40.5	6.38
R4GHS0	Uncharacterized protein OS=Gallus gallus GN=HSD17B12 PE=3 SV=1 - [R4GHS0_CHICK]	117.41	0.153	1	4	4	5	268	29.7	9.52
E3VLA1	Mx1 protein OS=Gallus gallus PE=2 SV=1 - [E3VLA1_CHICK]	413.53	0.2199	32	13	13	25	705	79.5	7.55
F1NUW5	Uncharacterized protein OS=Gallus gallus GN=CLTB PE=4 SV=1 - [F1NUW5_CHICK]	223.09	0.2824	2	7	9	26	255	28.1	4.92
H9KZI4	Annexin OS=Gallus gallus PE=3 SV=2 - [H9KZI4_CHICK]	1084.58	0.6906	1	18	19	143	320	36	5.34
E1BR00	Adenylosuccinate lyase OS=Gallus gallus GN=ADSL PE=2 SV=2 - [E1BR00_CHICK]	175.65	0.1423	5	5	5	10	485	54.6	7.12
E1BUD8	Uncharacterized protein OS=Gallus gallus GN=SEC24C PE=4 SV=1 - [E1BUD8_CHICK]	770.65	0.2609	2	22	23	75	1119	121.6	6.83
Q5ZMM4	Catalase OS=Gallus gallus GN=RCJMB04_1j22 PE=2 SV=1 - [Q5ZMM4_CHICK]	942.24	0.5358	3	23	23	115	530	60	8.05
H9KYY1	Uncharacterized protein (Fragment) OS=Gallus gallus GN=Gga.30045 PE=4 SV=2 - [H9KYY1_CHICK]	510.91	0.1898	1	19	19	31	1196	136.9	5.67
F1NC02	Proteasome subunit alpha type OS=Gallus gallus GN=PSMA4 PE=3 SV=2 - [F1NC02_CHICK]	429.1	0.4943	1	11	11	47	261	29.5	7.33
O93467	GTP-binding protein OS=Gallus gallus GN=cRhoA PE=2 SV=1 - [O93467_CHICK]	546.37	0.7513	4	11	13	92	193	21.8	6.1
F1NSY1	Sodium/potassium-transporting ATPase subunit alpha-1 (Fragment) OS=Gallus gallus GN=ATP1A1 PE=2 SV=2 - [F1NSY1_CHICK]	2430.01	0.5192	9	48	48	655	1017	112	5.62
F1N8H6	Heterochromatin protein 1-binding protein 3 OS=Gallus gallus GN=HP1BP3 PE=3 SV=1 - [F1N8H6_CHICK]	141.59	0.1288	2	5	5	9	559	61.8	9.33
Q5ZJ70	Uncharacterized protein OS=Gallus gallus GN=PDCD6IP PE=2 SV=1 - [Q5ZJ70_CHICK]	1114.05	0.4705	1	32	32	88	882	97.3	6.4
E1C8Q5	V-type proton ATPase 116 kDa subunit a isoform 1 OS=Gallus gallus GN=ATP6V0A1 PE=4 SV=2 - [E1C8Q5_CHICK]	72.11	0.0433	2	3	3	4	832	95.3	6.74
F1P5I8	Uncharacterized protein OS=Gallus gallus GN=ACBD3 PE=4 SV=1 - [F1P5I8_CHICK]	204.05	0.1773	2	5	5	7	519	59.5	5.1
F1NSE3	Uncharacterized protein (Fragment) OS=Gallus gallus GN=CRAT PE=3 SV=2 - [F1NSE3_CHICK]	456.06	0.2803	1	14	14	55	628	71.3	8.5
F1NRG5	Uncharacterized protein (Fragment) OS=Gallus gallus GN=TM9SF3 PE=4 SV=2 - [F1NRG5_CHICK]	24.56	0.0136	1	1	1	1	590	68.2	7.21
F1NFR4	Exportin-7 OS=Gallus gallus GN=XPO7 PE=4 SV=2 - [F1NFR4_CHICK]	112.07	0.0478	2	3	3	4	1087	123.8	6.35
E1BY93	Uncharacterized protein OS=Gallus gallus GN=IGJ PE=4 SV=1 - [E1BY93_CHICK]	101.49	0.2215	2	3	3	11	158	17.9	5.35
Q9I8D4	Fructose-1,6-bisphosphatase (Fragment) OS=Gallus gallus GN=FBP1 PE=2 SV=1 - [Q9I8D4_CHICK]	138.18	0.2024	1	1	4	20	168	18.2	5.38
F1NY09	Uncharacterized protein OS=Gallus gallus GN=C1H11orf54 PE=4 SV=2 - [F1NY09_CHICK]	550.14	0.5728	1	11	11	129	316	34.7	6.61
F1NSZ4	Uncharacterized protein OS=Gallus gallus GN=NPEPL1 PE=4 SV=2 - [F1NSZ4_CHICK]	351.42	0.2925	1	10	10	45	523	56.1	6.86
F1NYA9	Uncharacterized protein OS=Gallus gallus GN=EEF1B2 PE=2 SV=1 - [F1NYA9_CHICK]	401.22	0.6741	3	9	11	83	224	24.7	4.78
F1NFC6	Uncharacterized protein (Fragment) OS=Gallus gallus GN=RPS4X PE=2 SV=2 - [F1NFC6_CHICK]	448.23	0.4771	2	13	13	48	262	29.4	10.15
E1C2Z5	Uncharacterized protein OS=Gallus gallus GN=WARS PE=3 SV=1 - [E1C2Z5_CHICK]	86.67	0.0909	3	3	4	7	473	53.7	7.28
Q5ZI61	Uncharacterized protein OS=Gallus gallus GN=RCJMB04_30a22 PE=2 SV=1 - [Q5ZI61_CHICK]	108.46	0.0909	2	5	5	6	693	76.6	7.09
E1BU66	Uncharacterized protein (Fragment) OS=Gallus gallus GN=RPL38 PE=3 SV=2 - [E1BU66_CHICK]	75.96	0.3333	1	3	3	9	72	8.3	10.1
F1NJU7	Tyrosine--tRNA ligase, cytoplasmic OS=Gallus gallus GN=YARS PE=4 SV=2 - [F1NJU7_CHICK]	425	0.2808	2	13	14	23	527	59.3	6.65
F1N9Q2	Uncharacterized protein (Fragment) OS=Gallus gallus GN=GLO1 PE=4 SV=2 - [F1N9Q2_CHICK]	305.78	0.5405	1	9	9	34	185	21.1	6.55
E1C852	Uncharacterized protein OS=Gallus gallus GN=Gga.5362 PE=4 SV=1 - [E1C852_CHICK]	498.22	0.4893	1	11	11	47	327	35.6	7.27
E1BYF1	Uncharacterized protein OS=Gallus gallus GN=CTH PE=3 SV=1 - [E1BYF1_CHICK]	35.74	0.0326	1	1	1	1	399	43.9	7.25
F1NSP8	Uncharacterized protein OS=Gallus gallus GN=HNRNPU PE=4 SV=2 - [F1NSP8_CHICK]	282.55	0.1505	2	10	10	22	671	74.9	9.35
F1NH84	Uncharacterized protein OS=Gallus gallus GN=AK3 PE=3 SV=2 - [F1NH84_CHICK]	252.31	0.4229	1	7	7	21	227	25.6	8.85
E1C453	Heterogeneous nuclear ribonucleoprotein K OS=Gallus gallus GN=HNRNPK PE=4 SV=1 - [E1C453_CHICK]	868.35	0.5563	3	21	21	136	426	47.1	6.47
E1C1V3	Plakoglobin OS=Gallus gallus GN=JUP PE=2 SV=2 - [E1C1V3_CHICK]	1079.88	0.4311	1	19	25	102	747	82.1	6.14
F1NNV6	Uncharacterized protein (Fragment) OS=Gallus gallus GN=ATP6AP1 PE=4 SV=2 - [F1NNV6_CHICK]	30.15	0.0215	1	1	1	2	465	52	5.05
R4GJX7	Proteasome subunit alpha type-7 OS=Gallus gallus GN=PSMA7 PE=4 SV=1 - [R4GJX7_CHICK]	461.53	0.5253	1	1	10	40	217	24.5	8.7
F1NT28	Uncharacterized protein (Fragment) OS=Gallus gallus GN=PPA1 PE=4 SV=1 - [F1NT28_CHICK]	544.48	0.4804	1	14	14	121	306	34	5.96
R4GIW9	Uncharacterized protein OS=Gallus gallus GN=LOC769704 PE=4 SV=1 - [R4GIW9_CHICK]	245.84	0.3665	1	2	6	66	161	17.8	7.91
Q5ZJ49	Uncharacterized protein OS=Gallus gallus GN=PMPCA PE=2 SV=1 - [Q5ZJ49_CHICK]	137.49	0.079	1	3	3	4	519	57.5	7.18
F2Z4K4	60S ribosomal protein L5 (Fragment) OS=Gallus gallus GN=RPL5 PE=2 SV=1 - [F2Z4K4_CHICK]	176.22	0.2432	2	6	6	14	296	33.9	9.72
F1NYK1	Uncharacterized protein OS=Gallus gallus GN=PPT1 PE=4 SV=1 - [F1NYK1_CHICK]	105.2	0.0633	2	3	3	5	300	33.8	7.44
F1N8Q1	Superoxide dismutase [Cu-Zn] OS=Gallus gallus GN=SOD1 PE=3 SV=2 - [F1N8Q1_CHICK]	341.72	0.7338	2	8	8	94	154	15.7	6.6
R4GKA1	Uncharacterized protein OS=Gallus gallus PE=3 SV=1 - [R4GKA1_CHICK]	363.1	0.3029	1	6	6	63	175	19	4.86
F1NQC3	Glutamine synthetase OS=Gallus gallus GN=GLUL PE=3 SV=2 - [F1NQC3_CHICK]	479.53	0.4964	2	12	13	76	413	46.5	7.72
F6RX73	Proteasome subunit beta type (Fragment) OS=Gallus gallus GN=PSMB7 PE=3 SV=1 - [F6RX73_CHICK]	137.9	0.139	4	4	4	12	259	28.1	6.4
E1BQQ4	Uncharacterized protein OS=Gallus gallus GN=NUMA1 PE=4 SV=2 - [E1BQQ4_CHICK]	386.23	0.079	3	11	11	15	2113	238	6.23
Q5ZIZ0	6-phosphogluconate dehydrogenase, decarboxylating OS=Gallus gallus GN=PGD PE=2 SV=1 - [Q5ZIZ0_CHICK]	781.55	0.4286	1	19	19	86	483	53.3	6.98
F1NF81	Acyl-CoA-binding protein (Fragment) OS=Gallus gallus GN=DBI PE=4 SV=1 - [F1NF81_CHICK]	217.29	0.7674	3	7	7	53	86	9.6	8.31
F1NMA2	Uncharacterized protein OS=Gallus gallus GN=SULT1E1 PE=4 SV=2 - [F1NMA2_CHICK]	266.18	0.2771	1	6	7	57	332	37.8	6.47
F1P2G4	Adenylyl cyclase-associated protein OS=Gallus gallus GN=CAP1 PE=3 SV=2 - [F1P2G4_CHICK]	838.03	0.5177	1	21	23	107	537	57.6	7.99
F1NU17	Phosphoglycerate kinase OS=Gallus gallus GN=PGK1 PE=3 SV=1 - [F1NU17_CHICK]	816.61	0.6379	2	25	25	120	417	44.6	8.12
Q9I8A2	Vacuolar H-ATPase B subunit osteoclast isozyme (Fragment) OS=Gallus gallus GN=VATB PE=2 SV=1 - [Q9I8A2_CHICK]	556.97	0.4032	3	15	15	48	496	55	5.69
E1C4B8	Uncharacterized protein (Fragment) OS=Gallus gallus GN=PMM2 PE=2 SV=2 - [E1C4B8_CHICK]	390.65	0.4486	2	11	11	31	243	27.9	5.6
E1C0I2	Uncharacterized protein OS=Gallus gallus GN=KLC4 PE=4 SV=2 - [E1C0I2_CHICK]	315.81	0.2195	3	13	13	19	656	73.6	6.62
R4GHG6	Uncharacterized protein OS=Gallus gallus GN=LOC100858988 PE=4 SV=1 - [R4GHG6_CHICK]	242.15	0.4106	1	6	6	16	246	26	5.92
E1C1N8	Uncharacterized protein (Fragment) OS=Gallus gallus GN=AKAP1 PE=4 SV=2 - [E1C1N8_CHICK]	44.06	0.0317	1	2	3	3	884	95.5	5.05
F1NU73	Uncharacterized protein (Fragment) OS=Gallus gallus GN=TRAP1 PE=3 SV=2 - [F1NU73_CHICK]	507.61	0.2769	2	12	13	40	697	78.9	6.84
Q6JLB2	Proteasome subunit beta type OS=Gallus gallus GN=PSMB1 PE=3 SV=1 - [Q6JLB2_CHICK]	493.77	0.6371	1	12	12	34	237	26	6.89
Q5ZM32	Dihydrolipoyl dehydrogenase OS=Gallus gallus GN=DLD PE=2 SV=1 - [Q5ZM32_CHICK]	662.83	0.378	1	15	15	70	508	53.9	7.99
Q5ZLX0	Uncharacterized protein OS=Gallus gallus GN=PGRMC2 PE=2 SV=1 - [Q5ZLX0_CHICK]	196.27	0.2462	1	3	4	15	195	21.6	5.38
F1NLC7	Uncharacterized protein OS=Gallus gallus GN=TXNDC12 PE=4 SV=2 - [F1NLC7_CHICK]	220.04	0.4118	1	6	7	37	170	18.6	5.78
F1NQG5	Ribosomal protein L15 OS=Gallus gallus GN=RPL15 PE=2 SV=2 - [F1NQG5_CHICK]	116.28	0.2059	2	4	4	26	204	24.1	11.62
E1C7E1	Uncharacterized protein OS=Gallus gallus GN=HRSP12 PE=4 SV=2 - [E1C7E1_CHICK]	294.4	0.5396	2	6	6	25	139	14.8	8.43
Q5ZMV5	Actin-related protein 2/3 complex subunit 5 OS=Gallus gallus GN=RCJMB04_1b5 PE=2 SV=1 - [Q5ZMV5_CHICK]	325.86	0.5629	2	9	9	38	151	16.4	5.64
R9PXM7	Coatomer subunit delta (Fragment) OS=Gallus gallus GN=ARCN1 PE=4 SV=1 - [R9PXM7_CHICK]	456.97	0.3458	2	17	17	47	509	57	6.07
Q5F3J3	Uncharacterized protein OS=Gallus gallus GN=RCJMB04_15g18 PE=2 SV=1 - [Q5F3J3_CHICK]	378.15	0.351	2	2	13	40	433	48.9	4.97
F1P455	Uncharacterized protein OS=Gallus gallus GN=NPEPPS PE=4 SV=2 - [F1P455_CHICK]	769.83	0.3638	2	14	25	67	863	97.2	5.49
Q5F4C5	Uncharacterized protein OS=Gallus gallus GN=RAB35 PE=2 SV=1 - [Q5F4C5_CHICK]	287.51	0.3085	7	3	5	39	201	23.1	8.05
F6UGI5	Uncharacterized protein OS=Gallus gallus GN=RAB1A PE=3 SV=1 - [F6UGI5_CHICK]	495.24	0.6146	8	7	10	89	205	22.7	6.21
E1C8H0	Uncharacterized protein OS=Gallus gallus GN=RAB4A PE=3 SV=2 - [E1C8H0_CHICK]	100.16	0.1147	7	1	2	16	218	24.3	6.07
F1P1G4	Uncharacterized protein OS=Gallus gallus GN=RAB43 PE=3 SV=2 - [F1P1G4_CHICK]	115.75	0.1721	7	2	3	16	215	23.7	5.35
E1C080	Uncharacterized protein OS=Gallus gallus GN=RAB8B PE=3 SV=2 - [E1C080_CHICK]	368.26	0.3527	7	3	7	48	207	23.6	9.06
E1C8J9	Uncharacterized protein OS=Gallus gallus GN=RAB3B PE=3 SV=2 - [E1C8J9_CHICK]	93.04	0.1504	8	2	3	19	226	26	5.55
R4GKU9	Uncharacterized protein OS=Gallus gallus GN=LACTB2 PE=4 SV=1 - [R4GKU9_CHICK]	225.52	0.4063	1	7	7	17	288	32.4	6.6
F1NWE5	Uncharacterized protein (Fragment) OS=Gallus gallus GN=GALE PE=3 SV=2 - [F1NWE5_CHICK]	364.01	0.2978	1	9	9	31	356	39.1	6.86
F1NR84	Uncharacterized protein OS=Gallus gallus GN=Gga.54482 PE=4 SV=2 - [F1NR84_CHICK]	107.74	0.0214	1	3	3	3	1913	208.5	7.49
E1BZH9	Uncharacterized protein OS=Gallus gallus GN=HADH PE=4 SV=1 - [E1BZH9_CHICK]	692.5	0.7619	1	17	17	280	315	34.4	8.66
E1C0H5	Uncharacterized protein (Fragment) OS=Gallus gallus GN=LOC100859068 PE=3 SV=2 - [E1C0H5_CHICK]	889.47	0.3624	1	21	23	46	905	100.6	5.59
E1BQI4	Uncharacterized protein (Fragment) OS=Gallus gallus PE=4 SV=2 - [E1BQI4_CHICK]	433.5	0.218	1	10	10	33	477	51.2	8.85
E1C7A7	Uncharacterized protein OS=Gallus gallus GN=VTN PE=4 SV=2 - [E1C7A7_CHICK]	72.41	0.0684	2	2	2	8	453	51.6	5.35
F1NUX4	Uncharacterized protein OS=Gallus gallus GN=MTOR PE=4 SV=2 - [F1NUX4_CHICK]	100.33	0.0238	1	4	4	4	2521	286.5	7.14
F1P5Q3	Uncharacterized protein OS=Gallus gallus GN=THNSL2 PE=4 SV=2 - [F1P5Q3_CHICK]	86.48	0.0951	1	3	3	3	494	54.4	6.48
F1NYT8	Uncharacterized protein OS=Gallus gallus GN=LOC426296 PE=4 SV=2 - [F1NYT8_CHICK]	100.58	0.1594	1	2	2	10	138	15.1	6.65
F1NC38	Uncharacterized protein OS=Gallus gallus GN=ACADL PE=2 SV=1 - [F1NC38_CHICK]	805.05	0.3944	2	17	17	132	431	47.8	8.15
F1N988	Clustered mitochondria protein homolog OS=Gallus gallus GN=KIAA0664 PE=3 SV=2 - [F1N988_CHICK]	54.08	0.0269	1	3	3	4	1339	150.4	6.1
E1BTT7	Uncharacterized protein OS=Gallus gallus GN=GANC PE=4 SV=1 - [E1BTT7_CHICK]	131.3	0.0832	1	6	6	7	914	104.8	6.37
F1NG43	Uncharacterized protein OS=Gallus gallus GN=LOC768709 PE=4 SV=2 - [F1NG43_CHICK]	139.49	0.2218	1	4	4	5	239	27.2	9.04
F1NA05	Uncharacterized protein OS=Gallus gallus GN=LOC425323 PE=4 SV=2 - [F1NA05_CHICK]	134.14	0.0243	1	6	6	7	3009	334.3	5.94
Q5ZIE0	Uncharacterized protein OS=Gallus gallus GN=EIF5 PE=2 SV=1 - [Q5ZIE0_CHICK]	406.85	0.307	2	12	12	29	430	49	5.34
F1NFP5	Arginine--tRNA ligase, cytoplasmic OS=Gallus gallus GN=RARS PE=3 SV=2 - [F1NFP5_CHICK]	437.37	0.2209	1	1	13	32	661	75.4	6.98
F1NWG2	Uncharacterized protein (Fragment) OS=Gallus gallus GN=CTSC PE=3 SV=1 - [F1NWG2_CHICK]	158.08	0.1317	1	5	5	18	463	52	7.72
E1C7L3	Uncharacterized protein OS=Gallus gallus GN=SQRDL PE=4 SV=1 - [E1C7L3_CHICK]	737.41	0.4756	1	20	20	87	450	49.9	9.23
F1NXF1	Uncharacterized protein OS=Gallus gallus GN=KIAA0564 PE=4 SV=2 - [F1NXF1_CHICK]	125.43	0.0289	1	4	4	4	1905	213.4	7.05
Q5ZLW1	Uncharacterized protein OS=Gallus gallus GN=TARS PE=2 SV=1 - [Q5ZLW1_CHICK]	197.5	0.1125	1	6	7	17	711	81.8	6.83
F1P372	Uncharacterized protein OS=Gallus gallus GN=TARSL2 PE=3 SV=2 - [F1P372_CHICK]	90.95	0.0408	1	2	3	8	784	90.2	6.99
R4GG96	Uncharacterized protein (Fragment) OS=Gallus gallus GN=LOC770407 PE=3 SV=1 - [R4GG96_CHICK]	107.46	0.0338	1	1	2	5	710	78.8	6.83
F1NUQ3	Heart fatty acid binding protein OS=Gallus gallus GN=FABP3 PE=2 SV=2 - [F1NUQ3_CHICK]	269.28	0.5414	5	5	6	20	133	14.8	6.33
Q5ZKX2	Uncharacterized protein OS=Gallus gallus GN=PSMC6 PE=2 SV=1 - [Q5ZKX2_CHICK]	335.43	0.3342	2	10	10	23	389	44.1	7.2
F1NZ25	Eukaryotic translation initiation factor 3 subunit B OS=Gallus gallus GN=EIF3B PE=3 SV=2 - [F1NZ25_CHICK]	152.72	0.1105	1	6	6	11	742	85.6	5.11
F1NPP1	Uncharacterized protein OS=Gallus gallus GN=MYO10 PE=4 SV=2 - [F1NPP1_CHICK]	10.74	0.0034	1	1	1	1	2078	239.1	6.62
F1NP51	Lamin-B2 OS=Gallus gallus GN=LMNB2 PE=2 SV=1 - [F1NP51_CHICK]	797.9	0.3733	2	20	23	87	600	67.9	5.27
E1C5W9	Uncharacterized protein OS=Gallus gallus GN=CRYM PE=4 SV=1 - [E1C5W9_CHICK]	196.54	0.2197	1	5	5	6	314	33.1	6.09
D5M8S2	DJ-1 OS=Gallus gallus GN=DJ-1 PE=2 SV=1 - [D5M8S2_CHICK]	563.68	0.7249	2	11	12	95	189	19.9	6.77
F1N9S7	Annexin OS=Gallus gallus GN=ANXA1 PE=3 SV=1 - [F1N9S7_CHICK]	106.67	0.1053	3	2	3	13	342	38.5	7.44
Q5F346	Uncharacterized protein OS=Gallus gallus GN=RCJMB04_34p20 PE=2 SV=1 - [Q5F346_CHICK]	69.61	0.1304	1	2	2	5	138	15.9	12.04
F1NT57	Uncharacterized protein (Fragment) OS=Gallus gallus GN=AKR1B10 PE=4 SV=1 - [F1NT57_CHICK]	573.18	0.5247	1	3	17	82	324	36.4	7.17
E1BVD1	Uncharacterized protein OS=Gallus gallus GN=Gga.7815 PE=4 SV=1 - [E1BVD1_CHICK]	971.11	0.8567	2	17	29	141	314	35.6	7.85
E1C2R8	Uncharacterized protein (Fragment) OS=Gallus gallus GN=DDX17 PE=4 SV=2 - [E1C2R8_CHICK]	487.94	0.2189	2	9	15	44	676	75.1	8.72
F1NM08	Uncharacterized protein (Fragment) OS=Gallus gallus GN=DDX5 PE=4 SV=1 - [F1NM08_CHICK]	324.59	0.2168	3	4	10	32	595	66.7	8.76
Q5F491	Uncharacterized protein OS=Gallus gallus GN=RCJMB04_2a4 PE=2 SV=1 - [Q5F491_CHICK]	472.79	0.2565	6	13	13	24	651	72	6.99
F1NYQ3	Non-lysosomal glucosylceramidase OS=Gallus gallus GN=LOC100859407 PE=3 SV=2 - [F1NYQ3_CHICK]	474.08	0.1805	1	12	12	27	853	96	6.4
Q5ZJ61	Uncharacterized protein OS=Gallus gallus GN=FARSB PE=2 SV=1 - [Q5ZJ61_CHICK]	205.18	0.1511	1	8	8	12	589	65.9	6.39
F1NIP5	Uncharacterized protein (Fragment) OS=Gallus gallus GN=PRPS1 PE=3 SV=2 - [F1NIP5_CHICK]	222.41	0.2508	2	7	7	20	327	35.4	6.92
E1C6R9	Uncharacterized protein OS=Gallus gallus GN=LOC770011 PE=4 SV=2 - [E1C6R9_CHICK]	443.94	0.5988	3	10	10	58	172	19.9	4.81
Q5F3C9	SH3 domain-binding glutamic acid-rich-like protein OS=Gallus gallus GN=RCJMB04_21c16 PE=3 SV=1 - [Q5F3C9_CHICK]	438.19	0.693	2	10	10	52	114	12.8	5.11
R4GGR9	Uncharacterized protein OS=Gallus gallus GN=LOC100858454 PE=3 SV=1 - [R4GGR9_CHICK]	27.67	0.0707	4	1	1	2	99	10.1	10.24
F1NP29	Uncharacterized protein (Fragment) OS=Gallus gallus GN=NIT2 PE=4 SV=2 - [F1NP29_CHICK]	314.3	0.4375	1	9	9	16	288	31.8	7.37
R4GKX4	Uncharacterized protein (Fragment) OS=Gallus gallus PE=4 SV=1 - [R4GKX4_CHICK]	322.66	0.3547	2	5	8	42	234	25.5	8.97
F1NCI5	Uncharacterized protein (Fragment) OS=Gallus gallus GN=HNRNPA0 PE=4 SV=1 - [F1NCI5_CHICK]	143.83	0.1402	1	3	5	14	328	33	9.61
F1NSB1	Uncharacterized protein (Fragment) OS=Gallus gallus GN=LOC424109 PE=4 SV=1 - [F1NSB1_CHICK]	106.96	0.1633	1	3	3	7	245	27.3	7.27
F1NI04	Uncharacterized protein OS=Gallus gallus GN=GNS PE=4 SV=2 - [F1NI04_CHICK]	173.75	0.1004	1	5	5	9	538	60.6	7.44
E1C4C0	Acyl carrier protein OS=Gallus gallus GN=NDUFAB1 PE=3 SV=2 - [E1C4C0_CHICK]	111.36	0.2	1	4	4	15	150	16.5	5.22
F1NV02	Apolipoprotein B OS=Gallus gallus GN=APOB PE=4 SV=2 - [F1NV02_CHICK]	1345.71	0.1237	4	44	44	76	4631	523	8.32
E1BWJ5	Ubiquitin carboxyl-terminal hydrolase OS=Gallus gallus GN=USP9X PE=2 SV=1 - [E1BWJ5_CHICK]	245.66	0.0384	2	7	7	11	2552	290	5.86
F1P0Y7	Uncharacterized protein (Fragment) OS=Gallus gallus GN=PICALM PE=4 SV=2 - [F1P0Y7_CHICK]	90.27	0.0917	1	2	3	3	676	73.2	8.9
F1P5P5	Uncharacterized protein OS=Gallus gallus GN=LOC772071 PE=4 SV=2 - [F1P5P5_CHICK]	49.11	0.094	2	1	2	2	298	33.9	8.88
F1NSA7	Uncharacterized protein OS=Gallus gallus GN=PML PE=4 SV=2 - [F1NSA7_CHICK]	174.69	0.1056	2	6	6	10	767	86.3	5.58
F1NGU3	Uncharacterized protein OS=Gallus gallus GN=LRPPRC PE=4 SV=2 - [F1NGU3_CHICK]	647.22	0.1969	3	23	23	43	1371	155.5	7.01
F1NVE5	Uncharacterized protein OS=Gallus gallus GN=XPO1 PE=4 SV=2 - [F1NVE5_CHICK]	198.56	0.087	3	6	6	10	1069	122.8	6.11
Q5ZLE2	Aldehyde dehydrogenase OS=Gallus gallus GN=RCJMB04_6j4 PE=2 SV=1 - [Q5ZLE2_CHICK]	462.52	0.2837	1	1	10	48	490	54	8.15
F1NH33	Aldehyde dehydrogenase OS=Gallus gallus GN=ALDH3A2 PE=3 SV=1 - [F1NH33_CHICK]	497.04	0.3102	1	3	12	51	490	54.1	8.02
F1NLR1	Uncharacterized protein OS=Gallus gallus GN=ACSS1 PE=4 SV=2 - [F1NLR1_CHICK]	276	0.1967	1	9	9	16	605	67	6.8
Q5ZIP7	Uncharacterized protein OS=Gallus gallus GN=RAB5A PE=2 SV=1 - [Q5ZIP7_CHICK]	257.5	0.4326	1	2	6	18	215	23.5	8.13
F1NIQ3	Sister chromatid cohesion protein PDS5 homolog A OS=Gallus gallus GN=PDS5A PE=4 SV=1 - [F1NIQ3_CHICK]	140.08	0.0383	2	4	4	5	1330	150	7.83
E1C6W3	Uncharacterized protein OS=Gallus gallus GN=OXSR1 PE=4 SV=1 - [E1C6W3_CHICK]	282.77	0.167	1	6	6	18	533	58.1	6.34
E1C5N0	Uncharacterized protein OS=Gallus gallus GN=PPFIA1 PE=4 SV=2 - [E1C5N0_CHICK]	24.56	0.0129	1	1	1	1	1240	140.5	6.35
Q5ZM94	Uncharacterized protein OS=Gallus gallus GN=RCJMB04_2m19 PE=2 SV=1 - [Q5ZM94_CHICK]	347.37	0.471	2	7	8	54	259	27.4	8.24
Q5F3D2	Uncharacterized protein OS=Gallus gallus GN=HNRNPH3 PE=2 SV=1 - [Q5F3D2_CHICK]	234.95	0.2544	1	6	7	39	342	36.6	7.12
E1BWS3	Uncharacterized protein OS=Gallus gallus GN=FAM49B PE=4 SV=2 - [E1BWS3_CHICK]	170.35	0.2068	1	5	5	6	324	36.8	6.46
F1N8D4	Uncharacterized protein OS=Gallus gallus GN=FLNB PE=4 SV=2 - [F1N8D4_CHICK]	4070.9	0.5043	5	14	99	451	2580	277	5.82
E1BVB1	Uncharacterized protein OS=Gallus gallus GN=RPL32 PE=4 SV=2 - [E1BVB1_CHICK]	33.55	0.0741	1	1	1	1	135	15.9	11.36
E1C1I6	Uncharacterized protein OS=Gallus gallus GN=LOC425137 PE=2 SV=2 - [E1C1I6_CHICK]	797.1	0.7025	2	6	22	147	316	35.9	7.3
R4GG24	Uncharacterized protein OS=Gallus gallus GN=LOC425137 PE=4 SV=1 - [R4GG24_CHICK]	742.92	0.6677	2	3	22	152	316	35.8	7.56
R4GLK3	Uncharacterized protein OS=Gallus gallus GN=LOC100857577 PE=4 SV=1 - [R4GLK3_CHICK]	151.14	0.1811	3	5	5	7	370	39.8	4.81
F1NXD7	Uncharacterized protein OS=Gallus gallus PE=4 SV=2 - [F1NXD7_CHICK]	388.73	0.1657	1	12	13	21	990	110.1	5.38
F1P0J0	Uncharacterized protein OS=Gallus gallus GN=GFM1 PE=2 SV=2 - [F1P0J0_CHICK]	165.96	0.0881	1	5	5	8	738	82.4	7.18
H9KZU6	Uncharacterized protein OS=Gallus gallus GN=SCRN2 PE=4 SV=2 - [H9KZU6_CHICK]	107.5	0.0857	1	3	3	6	420	46.3	6.54
F1NA97	Uncharacterized protein OS=Gallus gallus GN=PUF60 PE=4 SV=1 - [F1NA97_CHICK]	314.32	0.3251	2	2	8	15	366	38.9	8.28
F1P1V2	Uncharacterized protein OS=Gallus gallus GN=PUF60 PE=4 SV=2 - [F1P1V2_CHICK]	303.9	0.2323	1	2	8	16	465	50.3	5.24
Q45QT1	Soluble epoxide hydrolase OS=Gallus gallus GN=EPHX2 PE=2 SV=1 - [Q45QT1_CHICK]	575.09	0.4448	1	17	17	40	562	63.2	6.29
F1P1K3	Uncharacterized protein (Fragment) OS=Gallus gallus GN=LOC100857636 PE=4 SV=2 - [F1P1K3_CHICK]	512.9	0.4724	2	15	15	50	381	42.5	9.03
F1NB64	Uncharacterized protein OS=Gallus gallus GN=ACAA1 PE=3 SV=2 - [F1NB64_CHICK]	760.69	0.5926	1	17	17	82	432	44.6	9.09
F1NJX8	Uncharacterized protein OS=Gallus gallus GN=FNTA PE=4 SV=2 - [F1NJX8_CHICK]	48.92	0.0393	1	1	1	1	356	42	4.78
F1NKB6	6-phosphofructokinase OS=Gallus gallus GN=PFKL PE=2 SV=2 - [F1NKB6_CHICK]	623.69	0.2961	2	14	15	41	770	84	7.43
F1NIF0	Uncharacterized protein OS=Gallus gallus GN=CA9 PE=4 SV=2 - [F1NIF0_CHICK]	28.05	0.0436	1	1	1	2	367	40.8	6.68
E1BQA5	Uncharacterized protein OS=Gallus gallus GN=CPNE3 PE=4 SV=1 - [E1BQA5_CHICK]	355.9	0.2282	5	9	9	13	539	60.4	5.83
F1NZH6	Uncharacterized protein OS=Gallus gallus GN=PECR PE=4 SV=1 - [F1NZH6_CHICK]	245.5	0.2159	2	6	6	15	301	31.8	8.72
F1P4V6	Uncharacterized protein (Fragment) OS=Gallus gallus GN=RPL31 PE=4 SV=2 - [F1P4V6_CHICK]	248.32	0.4375	1	6	6	21	128	14.7	10.54
E1C460	Uncharacterized protein OS=Gallus gallus GN=PBLD PE=4 SV=1 - [E1C460_CHICK]	125.38	0.1563	1	4	4	5	288	32.2	7.21
F1ND23	Uncharacterized protein (Fragment) OS=Gallus gallus GN=NDUFS3 PE=3 SV=2 - [F1ND23_CHICK]	500.23	0.5486	1	11	11	47	257	29.2	6.42
F1NYT7	Uncharacterized protein (Fragment) OS=Gallus gallus GN=PCYOX1 PE=4 SV=2 - [F1NYT7_CHICK]	325.68	0.2115	1	7	7	14	506	56.4	7.62
F1NNH9	Uncharacterized protein OS=Gallus gallus GN=TOMM70A PE=4 SV=2 - [F1NNH9_CHICK]	560.44	0.2956	1	15	15	51	653	72.5	7.78
F1NK38	T-complex protein 1 subunit eta OS=Gallus gallus GN=CCT7 PE=3 SV=2 - [F1NK38_CHICK]	912	0.5082	3	19	20	76	551	60	6.09
F1NGM0	Uncharacterized protein OS=Gallus gallus GN=EHD3 PE=4 SV=1 - [F1NGM0_CHICK]	662.62	0.5364	2	21	22	75	535	60.9	6.51
E1C4W1	Uncharacterized protein OS=Gallus gallus GN=LOC424677 PE=3 SV=2 - [E1C4W1_CHICK]	337.16	0.2546	3	7	11	33	491	56.4	7.72
F1P1M1	Uncharacterized protein OS=Gallus gallus GN=LOC771130 PE=3 SV=2 - [F1P1M1_CHICK]	250.23	0.1955	1	6	7	38	532	60	8.19
F1NXV4	Uncharacterized protein OS=Gallus gallus GN=SRPR PE=4 SV=1 - [F1NXV4_CHICK]	124.3	0.1025	2	4	4	7	644	71.2	8.98
E1C4M6	Ubiquitin carboxyl-terminal hydrolase (Fragment) OS=Gallus gallus GN=USP14 PE=3 SV=2 - [E1C4M6_CHICK]	235.2	0.1366	1	5	5	17	505	56.7	5.2
F1NJF0	Uncharacterized protein (Fragment) OS=Gallus gallus GN=C1QBP PE=4 SV=2 - [F1NJF0_CHICK]	255.13	0.4106	2	6	6	22	207	23.5	4.48
F1NIE1	Mannose-6-phosphate isomerase (Fragment) OS=Gallus gallus GN=MPI PE=3 SV=2 - [F1NIE1_CHICK]	163.43	0.1321	1	4	4	11	424	45.9	6.33
Q5ZI39	Uncharacterized protein OS=Gallus gallus GN=PLS3 PE=2 SV=1 - [Q5ZI39_CHICK]	1053.26	0.5207	1	20	25	120	628	70.8	5.74
F1P331	Uncharacterized protein (Fragment) OS=Gallus gallus GN=AKR7A2 PE=4 SV=1 - [F1P331_CHICK]	831.68	0.5123	1	15	15	155	367	40.9	8.47
Q5F412	Uncharacterized protein OS=Gallus gallus GN=RCJMB04_3n18 PE=4 SV=1 - [Q5F412_CHICK]	123.52	0.4494	3	2	3	9	89	10.3	7.44
F1NF35	Uncharacterized protein (Fragment) OS=Gallus gallus GN=IVD PE=3 SV=1 - [F1NF35_CHICK]	254.38	0.2335	1	7	7	13	424	46	8.15
Q5ZLI2	Proteasome subunit alpha type OS=Gallus gallus GN=PSMA3 PE=2 SV=1 - [Q5ZLI2_CHICK]	197.13	0.2196	1	6	6	18	255	28.5	5.05
F1NPU2	Uncharacterized protein OS=Gallus gallus GN=CRYL1 PE=2 SV=2 - [F1NPU2_CHICK]	213.85	0.3165	3	7	7	13	316	34.9	6.79
A9CP13	D-serine dehydratase (Fragment) OS=Gallus gallus GN=chDSD PE=1 SV=1 - [A9CP13_CHICK]	334.56	0.2952	2	8	8	23	376	40.4	7.72
F1P3U1	Uncharacterized protein OS=Gallus gallus GN=IMMT PE=4 SV=1 - [F1P3U1_CHICK]	1106.25	0.5148	2	31	31	85	711	79.2	6.01
Q5ZI85	Uncharacterized protein OS=Gallus gallus GN=RCJMB04_29f20 PE=2 SV=1 - [Q5ZI85_CHICK]	291.89	0.5417	2	6	6	18	144	16.1	5.08
O93468	GTP-binding protein OS=Gallus gallus GN=cRhoB PE=2 SV=1 - [O93468_CHICK]	165.04	0.4082	1	2	4	25	196	22.2	5.24
F1P257	Uncharacterized protein OS=Gallus gallus GN=TPP2 PE=4 SV=2 - [F1P257_CHICK]	50.81	0.0153	1	2	2	2	1305	144.1	6.57
F1P399	Isoleucine--tRNA ligase, mitochondrial OS=Gallus gallus GN=IARS2 PE=2 SV=1 - [F1P399_CHICK]	409.28	0.165	2	12	12	16	1000	111.9	6.89
E1BXC2	Uncharacterized protein (Fragment) OS=Gallus gallus GN=ESD PE=4 SV=2 - [E1BXC2_CHICK]	506.06	0.4681	1	13	13	47	329	36.9	7.64
E1C7P4	Uncharacterized protein OS=Gallus gallus GN=CFH PE=4 SV=2 - [E1C7P4_CHICK]	38.13	0.0138	1	1	1	2	1306	147.8	7.05
Q5ZK51	Golgi SNAP receptor complex member 1 OS=Gallus gallus GN=RCJMB04_13c23 PE=2 SV=1 - [Q5ZK51_CHICK]	74.13	0.1523	2	3	3	5	243	27.7	9.35
E1BXS2	Guanine nucleotide-binding protein G(i) subunit alpha-1 OS=Gallus gallus GN=GNAI1 PE=2 SV=2 - [E1BXS2_CHICK]	153.59	0.1695	9	1	5	15	354	40.4	5.97
H9KZ88	Guanine nucleotide-binding protein G(i) subunit alpha-2 (Fragment) OS=Gallus gallus GN=GNAI2 PE=4 SV=2 - [H9KZ88_CHICK]	235.39	0.2559	9	3	7	19	340	39	5.76
Q90846	G protein OS=Gallus gallus GN=Galpa i3-o PE=2 SV=1 - [Q90846_CHICK]	179.86	0.1695	10	1	5	17	354	40.4	5.68
E1BQW1	Uncharacterized protein OS=Gallus gallus GN=NAPB PE=4 SV=1 - [E1BQW1_CHICK]	82.55	0.0777	1	2	2	5	296	33.3	5.58
F1NHL2	Uncharacterized protein OS=Gallus gallus GN=CAND1 PE=4 SV=2 - [F1NHL2_CHICK]	870.29	0.2645	2	25	25	62	1206	133.5	5.74
F6RHH1	Importin subunit alpha (Fragment) OS=Gallus gallus GN=KPNA4 PE=3 SV=1 - [F6RHH1_CHICK]	225.49	0.2004	4	6	6	9	499	55.2	4.88
Q5ZJV5	Uncharacterized protein OS=Gallus gallus GN=COX4I1 PE=2 SV=1 - [Q5ZJV5_CHICK]	320.91	0.5497	1	9	9	44	171	19.6	8.87
F1P2D2	Uncharacterized protein OS=Gallus gallus GN=BPNT1 PE=2 SV=1 - [F1P2D2_CHICK]	249.19	0.355	2	8	8	21	307	32.9	5.87
F1NPR8	Uncharacterized protein OS=Gallus gallus GN=PAPSS2 PE=3 SV=2 - [F1NPR8_CHICK]	439.39	0.2689	1	9	10	21	621	69.4	7.81
Q5ZM95	Uncharacterized protein OS=Gallus gallus GN=RCJMB04_2m14 PE=2 SV=1 - [Q5ZM95_CHICK]	281.88	0.2642	4	7	8	34	492	53.6	5.95
F1NF89	40S ribosomal protein S24 OS=Gallus gallus GN=RPS24 PE=3 SV=2 - [F1NF89_CHICK]	119.95	0.2889	1	4	4	15	135	15.6	10.78
R4GK96	Uncharacterized protein OS=Gallus gallus GN=NDUFS4 PE=4 SV=1 - [R4GK96_CHICK]	276.36	0.4727	3	6	6	11	165	18.6	9.88
F1NMN3	Uncharacterized protein OS=Gallus gallus GN=LACTB PE=4 SV=1 - [F1NMN3_CHICK]	125.53	0.0962	2	3	3	3	520	57.9	8.9
R4GGJ0	Uncharacterized protein OS=Gallus gallus GN=RPS16 PE=3 SV=1 - [R4GGJ0_CHICK]	272.87	0.5137	1	9	9	26	146	16.4	10.21
Q5ZHR7	Uncharacterized protein OS=Gallus gallus GN=CLTA PE=2 SV=1 - [Q5ZHR7_CHICK]	241.87	0.2698	1	4	6	30	215	23.7	4.5
F1NCC9	Uncharacterized protein OS=Gallus gallus GN=SMARCE1 PE=4 SV=1 - [F1NCC9_CHICK]	85.14	0.0922	2	3	3	7	412	46.7	4.88
F1NXM2	Uncharacterized protein OS=Gallus gallus GN=LBR PE=4 SV=1 - [F1NXM2_CHICK]	40.72	0.0346	4	2	2	3	636	73.3	9.03
E1BXS5	Uncharacterized protein OS=Gallus gallus GN=DECR1 PE=4 SV=1 - [E1BXS5_CHICK]	583.22	0.4494	1	14	14	92	336	35.7	9.39
Q5ZLW7	Uncharacterized protein OS=Gallus gallus GN=LUC7L2 PE=2 SV=1 - [Q5ZLW7_CHICK]	126.55	0.1432	1	4	5	9	398	47.2	10.13
F1NMB3	Uncharacterized protein OS=Gallus gallus GN=Gga.29991 PE=3 SV=2 - [F1NMB3_CHICK]	164.15	0.1071	1	5	5	18	532	60.8	6.93
F1NCJ8	Uncharacterized protein OS=Gallus gallus GN=AS3MT PE=4 SV=2 - [F1NCJ8_CHICK]	100.55	0.0785	1	2	2	4	382	41.9	5.73
R4GKF5	Uncharacterized protein OS=Gallus gallus GN=LOC100859485 PE=3 SV=1 - [R4GKF5_CHICK]	154.19	0.3561	1	6	6	18	205	23	9.35
E1C658	Uncharacterized protein (Fragment) OS=Gallus gallus GN=ATP5H PE=4 SV=2 - [E1C658_CHICK]	464.16	0.716	1	11	11	72	162	18.4	8.78
E1BUP6	Uncharacterized protein (Fragment) OS=Gallus gallus GN=PDIA5 PE=4 SV=2 - [E1BUP6_CHICK]	243.4	0.1805	1	7	7	12	532	61.1	8.15
F1NNI2	Lon protease homolog (Fragment) OS=Gallus gallus GN=LONP1 PE=3 SV=2 - [F1NNI2_CHICK]	512.79	0.2402	1	17	17	33	845	95.1	6.09
H9L369	Uncharacterized protein OS=Gallus gallus GN=HDGF PE=4 SV=2 - [H9L369_CHICK]	223.88	0.306	1	6	6	30	232	26.2	5.16
F1P574	Uncharacterized protein OS=Gallus gallus GN=GMPPB PE=4 SV=2 - [F1P574_CHICK]	392.12	0.3944	1	9	9	23	360	39.4	7.2
Q8UWC5	Nuclear protein matrin 3 OS=Gallus gallus GN=MATR3 PE=2 SV=1 - [Q8UWC5_CHICK]	238.51	0.1042	1	7	7	19	902	100.7	6.15
B5BSM5	MHC class II beta chain 2 OS=Gallus gallus GN=BLB2 PE=4 SV=1 - [B5BSM5_CHICK]	257.07	0.2548	104	1	5	45	263	29	6.92
E2JF33	MHC class II antigen (Fragment) OS=Gallus gallus GN=BLB2 PE=2 SV=1 - [E2JF33_CHICK]	252.08	0.2876	85	1	5	43	233	26.4	6.23
Q5ZMH8	Uncharacterized protein OS=Gallus gallus GN=NANS PE=2 SV=1 - [Q5ZMH8_CHICK]	306.35	0.3454	2	8	8	42	359	40.1	7.44
E1C6N5	Uncharacterized protein OS=Gallus gallus GN=DLAT PE=3 SV=1 - [E1C6N5_CHICK]	474.08	0.3149	1	13	13	39	632	66.5	7.84
E1BXI3	Uncharacterized protein OS=Gallus gallus GN=PDCD5 PE=4 SV=1 - [E1BXI3_CHICK]	136.24	0.2857	1	3	3	6	126	14.2	5.67
F1NVH4	Uncharacterized protein OS=Gallus gallus GN=PSMD9 PE=4 SV=1 - [F1NVH4_CHICK]	56.24	0.1159	2	2	2	4	207	22.7	6.95
E1C4N0	Uncharacterized protein OS=Gallus gallus GN=RPS10 PE=4 SV=2 - [E1C4N0_CHICK]	183.89	0.3333	1	6	6	26	165	18.9	10.15
H9KYV1	Uncharacterized protein OS=Gallus gallus GN=FAHD2A PE=4 SV=2 - [H9KYV1_CHICK]	168.5	0.1968	1	4	4	11	249	27.4	7.06
F1P1S6	Actin-related protein 2/3 complex subunit 5 (Fragment) OS=Gallus gallus PE=3 SV=1 - [F1P1S6_CHICK]	63.54	0.1111	1	1	1	2	108	11.8	10.15
F1NRQ6	Uncharacterized protein OS=Gallus gallus GN=GK PE=3 SV=2 - [F1NRQ6_CHICK]	915.25	0.6485	1	22	22	70	532	58.5	6.11
A1E345	Junctional adhesion protein A OS=Gallus gallus GN=F11R PE=2 SV=1 - [A1E345_CHICK]	83.81	0.0881	1	2	2	6	295	31.8	8.7
B6RCM7	MHC class II antigen alpha OS=Gallus gallus PE=2 SV=1 - [B6RCM7_CHICK]	268.53	0.3137	18	6	6	67	255	27.9	5.41
F6SU35	Ribosomal protein OS=Gallus gallus GN=RPL10A PE=3 SV=1 - [F6SU35_CHICK]	393.03	0.4885	2	11	11	68	217	24.7	9.88
G1K303	Hydroxyacylglutathione hydrolase, mitochondrial OS=Gallus gallus GN=HAGH PE=3 SV=2 - [G1K303_CHICK]	252.55	0.2806	2	6	6	48	310	34.2	7.81
F1NAY8	Uncharacterized protein (Fragment) OS=Gallus gallus GN=MVD PE=4 SV=2 - [F1NAY8_CHICK]	36.29	0.0945	1	2	2	2	402	43.9	7.03
R4GI36	Phosphoenolpyruvate carboxykinase, cytosolic [GTP] OS=Gallus gallus GN=PCK1 PE=3 SV=1 - [R4GI36_CHICK]	64.06	0.0327	3	1	2	4	551	61.3	7.75
F1NU16	Uncharacterized protein OS=Gallus gallus GN=SF3A1 PE=4 SV=1 - [F1NU16_CHICK]	252.57	0.1785	2	10	10	20	790	88.4	5.12
F1P4K4	Uncharacterized protein OS=Gallus gallus GN=ALDH8A1 PE=3 SV=2 - [F1P4K4_CHICK]	31.26	0.0164	1	1	1	4	487	53.2	7.83
F1P360	Uncharacterized protein OS=Gallus gallus GN=CKAP4 PE=4 SV=2 - [F1P360_CHICK]	25.81	0.02	1	1	1	1	499	56.8	5.03
F1NNN4	Uncharacterized protein OS=Gallus gallus GN=LOC771974 PE=3 SV=2 - [F1NNN4_CHICK]	297.62	0.2505	1	9	9	25	507	58.7	8.25
F1NYI3	tRNA-splicing ligase RtcB homolog OS=Gallus gallus GN=C1H22orf28 PE=3 SV=2 - [F1NYI3_CHICK]	712.29	0.4257	1	19	19	53	505	55.2	7.24
F1NZK8	Uncharacterized protein OS=Gallus gallus GN=EFTUD1 PE=4 SV=1 - [F1NZK8_CHICK]	152.47	0.0982	2	5	5	10	723	80.7	5.83
Q5ZIT7	Uncharacterized protein OS=Gallus gallus GN=PSMC3 PE=2 SV=1 - [Q5ZIT7_CHICK]	618.35	0.5261	1	20	20	50	422	47.2	5.22
F1NE88	Ubiquitin carboxyl-terminal hydrolase OS=Gallus gallus GN=USP4 PE=3 SV=1 - [F1NE88_CHICK]	13.75	0.0197	1	1	1	1	963	107.4	5.83
E1C8I7	Uncharacterized protein OS=Gallus gallus PE=4 SV=2 - [E1C8I7_CHICK]	432.33	0.4952	1	13	13	63	311	35.5	8.16
R4GH86	Glutathione peroxidase (Fragment) OS=Gallus gallus GN=LOC100857115 PE=3 SV=1 - [R4GH86_CHICK]	189.68	0.4545	2	5	5	19	154	17.9	6.92
Q5ZKD0	Uncharacterized protein OS=Gallus gallus GN=LPGAT1 PE=2 SV=1 - [Q5ZKD0_CHICK]	78.17	0.1081	1	3	3	4	370	42.6	8.54
E1C6M9	Cadherin-1 OS=Gallus gallus GN=CDH1 PE=3 SV=2 - [E1C6M9_CHICK]	861.88	0.2334	3	19	20	120	887	97.7	5.17
E1BSP1	Proactivator polypeptide OS=Gallus gallus GN=PSAP PE=4 SV=1 - [E1BSP1_CHICK]	82.21	0.0772	3	3	3	3	518	57.5	5.16
F1P099	Uncharacterized protein (Fragment) OS=Gallus gallus GN=ARSB PE=4 SV=2 - [F1P099_CHICK]	130.41	0.0739	1	5	5	11	528	59.9	7.71
Q5ZIX2	Uncharacterized protein OS=Gallus gallus GN=RCJMB04_23a9 PE=2 SV=1 - [Q5ZIX2_CHICK]	718.78	0.5116	1	1	13	132	346	36.7	8.68
F1N9U8	Uncharacterized protein OS=Gallus gallus GN=ETFA PE=4 SV=2 - [F1N9U8_CHICK]	680.53	0.5014	1	1	13	127	345	36.6	8.5
Q90574	Filamin OS=Gallus gallus PE=2 SV=1 - [Q90574_CHICK]	3460.37	0.427	4	1	86	392	2567	275.7	5.92
E1C9J2	Uncharacterized protein (Fragment) OS=Gallus gallus PE=4 SV=2 - [E1C9J2_CHICK]	267.36	0.4132	1	7	7	20	167	18.8	8.44
E1C0J4	Uncharacterized protein (Fragment) OS=Gallus gallus GN=UPF1 PE=4 SV=2 - [E1C0J4_CHICK]	167.67	0.104	1	8	8	9	1115	123.1	7.25
H9KZP6	Uncharacterized protein OS=Gallus gallus PE=4 SV=2 - [H9KZP6_CHICK]	1027.53	0.7747	1	2	22	248	253	28	8.95
G4WW42	Beta-actin (Fragment) OS=Gallus gallus PE=2 SV=1 - [G4WW42_CHICK]	279.76	0.2897	1	1	5	530	145	16	5.14
F1N9J3	Uncharacterized protein OS=Gallus gallus GN=GBP7 PE=4 SV=2 - [F1N9J3_CHICK]	200.53	0.0846	1	5	5	10	697	79.3	6
E1C4V1	ATP synthase-coupling factor 6, mitochondrial OS=Gallus gallus GN=ATP5J PE=3 SV=2 - [E1C4V1_CHICK]	195.91	0.3945	1	5	5	32	109	12.5	9.33
A7UEB0	Alpha-1-acid glycoprotein OS=Gallus gallus GN=OGCHI PE=2 SV=1 - [A7UEB0_CHICK]	110.93	0.133	2	3	3	17	203	22.3	5.25
Q5F3W4	Uncharacterized protein OS=Gallus gallus GN=SCPEP1 PE=2 SV=1 - [Q5F3W4_CHICK]	122.77	0.1278	1	4	4	13	446	49.9	5.97
E1C3K3	Uncharacterized protein (Fragment) OS=Gallus gallus GN=TCEB3 PE=3 SV=2 - [E1C3K3_CHICK]	181.49	0.2083	3	4	4	18	168	18.9	9.77
F1P5H6	Uncharacterized protein OS=Gallus gallus GN=LYG2 PE=4 SV=1 - [F1P5H6_CHICK]	83.23	0.1611	2	3	3	6	211	23.3	9.5
F1NV58	Uncharacterized protein OS=Gallus gallus GN=SPTBN5 PE=4 SV=2 - [F1NV58_CHICK]	6039.61	0.4496	2	152	152	531	3888	453	6.44
F1NKE8	Uncharacterized protein (Fragment) OS=Gallus gallus GN=PDXK PE=4 SV=2 - [F1NKE8_CHICK]	548.64	0.4565	1	12	12	70	322	35.6	6.54
E1C645	Uncharacterized protein (Fragment) OS=Gallus gallus GN=NDUFA7 PE=4 SV=2 - [E1C645_CHICK]	176.68	0.479	1	5	5	15	119	12.9	10.36
Q8UWG7	60S ribosomal protein L6 OS=Gallus gallus GN=RPL6 PE=2 SV=1 - [Q8UWG7_CHICK]	274.41	0.302	1	9	9	23	298	33.9	10.67
E1C1L6	Ectonucleoside triphosphate diphosphohydrolase 5 OS=Gallus gallus GN=ENTPD5 PE=3 SV=1 - [ENTP5_CHICK]	452.3	0.4206	1	13	13	28	428	47.9	5.62
F1P304	Uncharacterized protein (Fragment) OS=Gallus gallus GN=ATP5O PE=3 SV=2 - [F1P304_CHICK]	433.95	0.5556	1	12	12	89	225	24.5	9.82
E1C6C1	Uncharacterized protein OS=Gallus gallus GN=PEBP1 PE=4 SV=1 - [E1C6C1_CHICK]	332.79	0.7754	1	9	9	53	187	20.9	7.44
F1P3F2	Solute carrier family 2, facilitated glucose transporter member 2 OS=Gallus gallus GN=SLC2A2 PE=3 SV=1 - [F1P3F2_CHICK]	166.3	0.1257	3	6	6	17	533	57.6	8.59
F1NI85	Uncharacterized protein (Fragment) OS=Gallus gallus GN=COMTD1 PE=4 SV=1 - [F1NI85_CHICK]	147.43	0.2734	1	5	5	7	267	29.5	8.88
F1NBS9	Uncharacterized protein OS=Gallus gallus GN=VAT1 PE=4 SV=2 - [F1NBS9_CHICK]	661.52	0.4764	1	13	13	72	382	41.7	6.62
F1NP63	Uncharacterized protein OS=Gallus gallus GN=KPNB1 PE=4 SV=2 - [F1NP63_CHICK]	628.66	0.3581	1	16	16	47	754	83.9	4.73
E1C3Y5	Protein transport protein Sec23A OS=Gallus gallus GN=SEC23A PE=4 SV=1 - [E1C3Y5_CHICK]	812.02	0.3856	1	17	20	64	765	86.1	6.96
F1NR36	Uncharacterized protein (Fragment) OS=Gallus gallus GN=PGPEP1 PE=4 SV=2 - [F1NR36_CHICK]	79.66	0.125	1	2	2	3	208	22.7	5.69
Q5ZHQ3	Uncharacterized protein OS=Gallus gallus GN=FLOT2 PE=2 SV=1 - [Q5ZHQ3_CHICK]	119.14	0.1485	1	3	3	3	330	36.2	5.08
F1NT40	Uncharacterized protein OS=Gallus gallus GN=SAR1A PE=3 SV=1 - [F1NT40_CHICK]	174.9	0.3434	1	3	6	15	198	22.4	6.68
E1BXY5	Uncharacterized protein OS=Gallus gallus GN=Gga.16546 PE=4 SV=2 - [E1BXY5_CHICK]	232.2	0.0486	1	8	8	8	2018	224.1	4.73
R4GIQ2	Uncharacterized protein OS=Gallus gallus GN=RPL21 PE=4 SV=1 - [R4GIQ2_CHICK]	70.41	0.1188	1	2	2	5	160	18.6	10.49
E1BVJ9	Uncharacterized protein OS=Gallus gallus GN=RBM47 PE=4 SV=1 - [E1BVJ9_CHICK]	418.74	0.2295	1	9	10	25	597	64.7	7.91
E1BQH2	Uncharacterized protein OS=Gallus gallus PE=3 SV=2 - [E1BQH2_CHICK]	199.81	0.0996	1	9	9	10	1134	129.9	6.7
Q5ZJX6	Uncharacterized protein OS=Gallus gallus GN=ABCE1 PE=2 SV=1 - [Q5ZJX6_CHICK]	262.62	0.1903	3	9	9	17	599	67.3	8.27
E1C3A1	Uncharacterized protein OS=Gallus gallus GN=KIF5B PE=3 SV=1 - [E1C3A1_CHICK]	704.92	0.2899	2	21	21	41	966	110.1	6.44
H9KZ23	Uncharacterized protein OS=Gallus gallus GN=Gga.37837 PE=4 SV=2 - [H9KZ23_CHICK]	89.41	0.313	8	3	3	9	131	13.4	8.51
Q5ZHL7	Uncharacterized protein OS=Gallus gallus GN=AIFM1 PE=2 SV=1 - [Q5ZHL7_CHICK]	415.11	0.3164	2	12	12	31	591	64.5	9.01
F1NEQ6	Proteasome subunit alpha type (Fragment) OS=Gallus gallus GN=PSMA6 PE=3 SV=1 - [F1NEQ6_CHICK]	286.58	0.4378	1	8	8	40	249	27.7	6.55
Q5ZLY3	Uncharacterized protein OS=Gallus gallus GN=TMOD3 PE=2 SV=1 - [Q5ZLY3_CHICK]	319.69	0.2841	1	9	9	24	352	39.3	5.21
Q5ZJ21	Uncharacterized protein OS=Gallus gallus GN=CTNND1 PE=2 SV=1 - [Q5ZJ21_CHICK]	911.58	0.4322	1	18	18	144	597	66.6	6.74
E1C2E9	Uncharacterized protein (Fragment) OS=Gallus gallus GN=MRPS23 PE=4 SV=2 - [E1C2E9_CHICK]	64.83	0.0573	1	1	1	2	192	22.3	7.2
F1NZ93	Uncharacterized protein OS=Gallus gallus GN=ADHFE1 PE=4 SV=2 - [F1NZ93_CHICK]	91.38	0.1514	1	4	4	7	449	48.6	7.24
Q5ZHU4	Uncharacterized protein OS=Gallus gallus GN=PFKP PE=2 SV=1 - [Q5ZHU4_CHICK]	772.61	0.4053	1	16	17	57	565	61.2	6.67
Q98TD1	PIT 54 OS=Gallus gallus GN=PIT 54 PE=2 SV=1 - [Q98TD1_CHICK]	456.39	0.3383	2	11	11	42	470	50.8	4.73
F2Z4L5	60S ribosomal protein L7a (Fragment) OS=Gallus gallus GN=RPL7A PE=2 SV=1 - [F2Z4L5_CHICK]	308.41	0.434	3	12	12	21	265	29.8	10.51
F1NPJ4	Succinate dehydrogenase [ubiquinone] flavoprotein subunit, mitochondrial OS=Gallus gallus GN=SDHA PE=4 SV=2 - [F1NPJ4_CHICK]	773.55	0.4632	1	2	19	79	665	72.9	7.18
Q92063	Protein-tyrosine kinase OS=Gallus gallus GN=FRNK PE=2 SV=1 - [Q92063_CHICK]	41.2	0.0279	3	1	1	2	359	39.8	6.25
E1BUZ5	Uncharacterized protein (Fragment) OS=Gallus gallus GN=RPLP2 PE=3 SV=2 - [E1BUZ5_CHICK]	423.69	0.7313	1	6	7	101	134	14.2	4.73
F1P2A1	Uncharacterized protein OS=Gallus gallus GN=ATOX1 PE=4 SV=2 - [F1P2A1_CHICK]	67.66	0.5493	1	3	3	10	71	8	6.77
R4GJ50	Uncharacterized protein (Fragment) OS=Gallus gallus GN=TIMM50 PE=4 SV=1 - [R4GJ50_CHICK]	107.13	0.1597	1	3	3	8	238	27.1	6.92
F1NBA0	Syntaxin-binding protein 1 (Fragment) OS=Gallus gallus GN=STXBP1 PE=4 SV=2 - [F1NBA0_CHICK]	138.59	0.1049	2	4	4	6	591	67.4	6.6
F1NHI3	Uncharacterized protein OS=Gallus gallus GN=DHX15 PE=4 SV=2 - [F1NHI3_CHICK]	306.16	0.1759	2	9	10	18	762	87.6	7.33
Q9W6V0	Hyperion protein, 419 kD isoform OS=Gallus gallus GN=hyperion PE=1 SV=1 - [Q9W6V0_CHICK]	180.48	0.0243	3	6	7	8	3616	418.7	5.06
F1NV09	Epithelial cell adhesion molecule OS=Gallus gallus GN=EPCAM PE=4 SV=1 - [F1NV09_CHICK]	426.19	0.4314	2	10	10	148	306	34.3	7.44
F1NPS0	Uncharacterized protein (Fragment) OS=Gallus gallus GN=NUP155 PE=4 SV=2 - [F1NPS0_CHICK]	25.98	0.0072	1	1	1	1	1395	154.7	6.23
F1NN16	Uncharacterized protein (Fragment) OS=Gallus gallus GN=RPS7 PE=4 SV=2 - [F1NN16_CHICK]	325.3	0.3827	1	8	8	53	196	22.3	10.13
F1NW87	Uncharacterized protein OS=Gallus gallus GN=SNX1 PE=4 SV=2 - [F1NW87_CHICK]	147.17	0.1304	1	5	7	9	514	58.1	5.41
Q5ZL80	Uncharacterized protein OS=Gallus gallus GN=HNRNPM PE=2 SV=1 - [Q5ZL80_CHICK]	494.5	0.2793	2	16	16	35	709	76	8.73
E1BR10	Uncharacterized protein OS=Gallus gallus GN=PRDX3 PE=4 SV=1 - [E1BR10_CHICK]	268.63	0.3658	1	8	8	46	257	28	8.54
F1NIB4	Uncharacterized protein OS=Gallus gallus GN=HNRNPAB PE=4 SV=2 - [F1NIB4_CHICK]	455.64	0.5297	3	12	12	60	219	24.6	9.64
E1C0T6	Uncharacterized protein OS=Gallus gallus GN=PLEKHC1 PE=4 SV=2 - [E1C0T6_CHICK]	27.62	0.0128	1	1	1	1	702	79.8	6.51
F1P0P3	Uncharacterized protein OS=Gallus gallus PE=4 SV=2 - [F1P0P3_CHICK]	330.91	0.3092	1	8	8	23	359	39.4	7.97
F1NS91	Uncharacterized protein OS=Gallus gallus GN=RPL9 PE=4 SV=2 - [F1NS91_CHICK]	199.14	0.2865	1	5	5	14	192	21.8	10.08
F1N8I3	Uncharacterized protein (Fragment) OS=Gallus gallus GN=LOC100859747 PE=4 SV=2 - [F1N8I3_CHICK]	398.84	0.4265	1	7	10	35	272	31.8	6.13
Q31608	B-G protein OS=Gallus gallus GN=B-G PE=2 SV=1 - [Q31608_CHICK]	45.19	0.0453	19	1	2	3	397	45.2	6.29
A5HUI9	BG antigen (Fragment) OS=Gallus gallus GN=BG3 PE=4 SV=1 - [A5HUI9_CHICK]	135.26	0.286	15	3	4	8	451	50.6	4.89
P40618	High mobility group protein B3 OS=Gallus gallus GN=HMGB3 PE=2 SV=3 - [HMGB3_CHICK]	126.17	0.2723	1	4	4	15	202	23	8.12
F1N8A7	Uncharacterized protein OS=Gallus gallus GN=RBKS PE=4 SV=2 - [F1N8A7_CHICK]	121.96	0.1199	1	3	3	11	292	30.9	5.25
F1NLP7	Antithrombin-III OS=Gallus gallus GN=SERPINC1 PE=3 SV=2 - [F1NLP7_CHICK]	245.82	0.2274	2	8	8	11	453	51.7	6
F1NSH8	Adenosylhomocysteinase OS=Gallus gallus GN=AHCYL2 PE=3 SV=2 - [F1NSH8_CHICK]	631.02	0.3866	1	6	16	49	507	56.7	7.99
F1NUT5	Adenosylhomocysteinase OS=Gallus gallus GN=AHCYL1 PE=3 SV=2 - [F1NUT5_CHICK]	704.6	0.4369	2	9	19	52	483	53.7	7.44
F1NJ69	Uncharacterized protein OS=Gallus gallus GN=USO1 PE=4 SV=2 - [F1NJ69_CHICK]	604.81	0.1985	2	15	15	34	952	106.1	4.98
R4GHB3	Uncharacterized protein OS=Gallus gallus GN=SDSL PE=4 SV=1 - [R4GHB3_CHICK]	72.64	0.0775	2	1	1	1	284	29.7	6.92
Q5F397	Uncharacterized protein OS=Gallus gallus GN=PPM1B PE=2 SV=1 - [Q5F397_CHICK]	132.74	0.1628	1	4	5	6	387	42.7	5.11
E1BTS5	Uncharacterized protein OS=Gallus gallus GN=STXBP3 PE=4 SV=2 - [E1BTS5_CHICK]	286.87	0.176	2	8	8	16	591	67.6	6.99
E1C444	Uncharacterized protein OS=Gallus gallus GN=COPS8 PE=4 SV=2 - [E1C444_CHICK]	151.68	0.343	2	4	4	6	207	23	5.38
F1NQB6	Unconventional myosin-Va OS=Gallus gallus GN=MYO5A PE=4 SV=2 - [F1NQB6_CHICK]	357.46	0.0804	4	11	12	21	1829	212.3	8.47
E1C6R4	Uncharacterized protein OS=Gallus gallus GN=Gga.10907 PE=4 SV=2 - [E1C6R4_CHICK]	86.11	0.0978	1	3	3	3	409	44.3	4.89
F1P0D2	Glutamine synthetase (Fragment) OS=Gallus gallus GN=LOC417253 PE=3 SV=2 - [F1P0D2_CHICK]	60.87	0.0396	1	1	2	6	404	44.9	7.02
E1BTG1	Uncharacterized protein OS=Gallus gallus GN=RPL12 PE=3 SV=2 - [E1BTG1_CHICK]	262.33	0.4545	1	5	5	48	165	17.7	9.42
F1P3F5	Uncharacterized protein OS=Gallus gallus GN=NUMB PE=4 SV=2 - [F1P3F5_CHICK]	43.61	0.043	4	2	2	3	582	63.2	8.29
E1BYQ6	Uncharacterized protein OS=Gallus gallus GN=TPR PE=4 SV=2 - [E1BYQ6_CHICK]	774.29	0.132	1	23	23	31	2136	243.4	5.22
F1NIN2	Uncharacterized protein OS=Gallus gallus GN=CTSA PE=4 SV=1 - [F1NIN2_CHICK]	214.79	0.1741	2	6	6	12	471	53.1	6.52
R4GKT0	Uncharacterized protein OS=Gallus gallus GN=GSTK1 PE=4 SV=1 - [R4GKT0_CHICK]	204.33	0.3255	2	6	6	30	212	24	9.36
E1BVH4	Uncharacterized protein (Fragment) OS=Gallus gallus GN=SEPT7 PE=3 SV=2 - [E1BVH4_CHICK]	262.98	0.2217	3	5	7	25	415	48.4	8.63
F1NYG4	Uncharacterized protein OS=Gallus gallus GN=APOH PE=4 SV=2 - [F1NYG4_CHICK]	199.78	0.2219	1	7	7	14	374	41.1	8.22
E1BY22	Uncharacterized protein OS=Gallus gallus GN=MUT PE=4 SV=1 - [E1BY22_CHICK]	269.5	0.1738	1	9	9	10	748	82.7	6.77
F1N8J7	Uncharacterized protein OS=Gallus gallus GN=CRIP2 PE=4 SV=2 - [F1N8J7_CHICK]	55.44	0.2078	1	2	2	11	77	8.6	8.76
F1N872	Uncharacterized protein (Fragment) OS=Gallus gallus GN=Gga.30681 PE=4 SV=2 - [F1N872_CHICK]	261.04	0.3345	1	8	8	22	281	31.1	6
F1NXZ7	Uncharacterized protein OS=Gallus gallus GN=FAHD1 PE=4 SV=2 - [F1NXZ7_CHICK]	174.9	0.3498	1	6	6	19	223	24.7	7.08
F1NGT4	Uncharacterized protein OS=Gallus gallus GN=Gga.17642 PE=4 SV=2 - [F1NGT4_CHICK]	255.95	0.0286	1	10	10	10	5205	588.9	6.33
E1C6C9	Uncharacterized protein OS=Gallus gallus GN=NDUFB10 PE=4 SV=1 - [E1C6C9_CHICK]	194.45	0.3143	1	4	4	13	175	20.5	6.34
F1NSA8	Uncharacterized protein (Fragment) OS=Gallus gallus GN=RAP1A PE=1 SV=1 - [F1NSA8_CHICK]	226.78	0.4043	1	2	6	34	188	21.4	7.59
E1C7M7	Uncharacterized protein OS=Gallus gallus GN=CTNNA1 PE=4 SV=2 - [E1C7M7_CHICK]	1001.11	0.5409	2	17	23	131	514	56.7	7.02
Q9YH06	High mobility group protein B1 OS=Gallus gallus GN=HMGB1 PE=1 SV=1 - [HMGB1_CHICK]	165.42	0.293	1	6	6	19	215	24.9	5.74
F1NCE5	Uncharacterized protein OS=Gallus gallus GN=LOC100859013 PE=4 SV=2 - [F1NCE5_CHICK]	90.13	0.3103	1	5	5	5	232	25.1	9.03
F1NQF6	Uncharacterized protein OS=Gallus gallus GN=MAN2B2 PE=4 SV=2 - [F1NQF6_CHICK]	87.82	0.0506	1	2	2	4	415	47.3	8.88
F1NT44	Translin OS=Gallus gallus GN=TSN PE=4 SV=1 - [F1NT44_CHICK]	75.25	0.1528	2	2	2	2	229	26	6.71
F1NT19	Superoxide dismutase OS=Gallus gallus GN=SOD2 PE=3 SV=1 - [F1NT19_CHICK]	263.56	0.4866	3	8	8	36	224	24.8	8.41
R4GFJ7	Uncharacterized protein OS=Gallus gallus GN=HDHD1 PE=4 SV=1 - [R4GFJ7_CHICK]	288.87	0.5149	1	9	9	24	235	26.3	6.52
E1BW78	Uncharacterized protein OS=Gallus gallus GN=COX6C PE=4 SV=2 - [E1BW78_CHICK]	102.62	0.3766	1	3	3	11	77	8.8	10.07
E1C1Y0	Uncharacterized protein OS=Gallus gallus GN=RTCD1 PE=4 SV=2 - [E1C1Y0_CHICK]	337.77	0.3052	1	8	8	18	367	39.5	7.9
Q5ZMB9	Uncharacterized protein OS=Gallus gallus GN=LYN PE=2 SV=1 - [Q5ZMB9_CHICK]	277.41	0.2053	4	6	8	20	492	56.2	6.86
Q5ZHR4	Uncharacterized protein OS=Gallus gallus GN=GARS PE=2 SV=1 - [Q5ZHR4_CHICK]	257.41	0.1796	1	9	9	18	685	77.5	6.51
F1NWA8	Uncharacterized protein OS=Gallus gallus GN=DNPEP PE=3 SV=2 - [F1NWA8_CHICK]	641.79	0.408	2	13	13	56	473	51.9	6.87
Q6EI13	GammaA-like protocadherin OS=Gallus gallus PE=2 SV=1 - [Q6EI13_CHICK]	28.39	0.0148	1	1	1	2	811	86.8	5.25
B7U494	Tapasin (Fragment) OS=Gallus gallus PE=4 SV=1 - [B7U494_CHICK]	176.17	0.1098	12	1	3	17	328	34.7	9.11
A4F5B1	TAP binding protein OS=Gallus gallus GN=TPN PE=2 SV=1 - [A4F5B1_CHICK]	207.65	0.1256	12	2	4	16	430	45.5	8.65
E1C6S5	Uncharacterized protein OS=Gallus gallus GN=ABCC2 PE=3 SV=2 - [E1C6S5_CHICK]	193.87	0.0787	1	7	7	8	1550	173.5	8.06
E1C2R6	Uncharacterized protein OS=Gallus gallus GN=LOC422990 PE=4 SV=2 - [E1C2R6_CHICK]	189.15	0.2021	2	6	6	15	376	42.7	5.57
R4GGJ8	Uncharacterized protein OS=Gallus gallus GN=LOC100859181 PE=4 SV=1 - [R4GGJ8_CHICK]	50.66	0.0584	1	1	1	2	377	42.9	8.07
F1NFW2	Hydroxypyruvate isomerase (Fragment) OS=Gallus gallus PE=3 SV=2 - [F1NFW2_CHICK]	111.41	0.2799	1	5	5	7	268	29.4	7.44
R4GIM2	Uncharacterized protein (Fragment) OS=Gallus gallus GN=LOC100858533 PE=4 SV=1 - [R4GIM2_CHICK]	103.55	0.2034	2	3	3	7	118	13.4	11.49
E1C279	Uncharacterized protein OS=Gallus gallus GN=NSDHL PE=3 SV=1 - [E1C279_CHICK]	110.89	0.1358	1	3	3	4	346	38.9	8.35
R4GLH7	Uncharacterized protein OS=Gallus gallus GN=LOC100858352 PE=4 SV=1 - [R4GLH7_CHICK]	106.93	0.1829	1	4	4	9	164	17.2	7.37
Q5ZJV0	Uncharacterized protein OS=Gallus gallus GN=COPS4 PE=2 SV=1 - [Q5ZJV0_CHICK]	77.88	0.0706	1	2	2	4	411	46.8	5.96
F1NEX5	Beta-hexosaminidase OS=Gallus gallus GN=HEXA PE=3 SV=1 - [F1NEX5_CHICK]	719.84	0.4335	2	16	17	80	526	58.9	6.54
R4GM01	Uncharacterized protein (Fragment) OS=Gallus gallus GN=LOC770321 PE=4 SV=1 - [R4GM01_CHICK]	191.99	0.2868	1	4	4	12	258	27.5	7.75
E1BT44	Uncharacterized protein OS=Gallus gallus GN=GLA PE=4 SV=2 - [E1BT44_CHICK]	70.91	0.0782	1	3	3	5	409	45.9	5.58
R4GH54	Uncharacterized protein OS=Gallus gallus GN=COX20 PE=4 SV=1 - [R4GH54_CHICK]	106.51	0.265	1	2	2	3	117	13.2	9.01
Q5ZIA3	Uncharacterized protein OS=Gallus gallus GN=SNX3 PE=2 SV=1 - [Q5ZIA3_CHICK]	136.23	0.2469	1	3	4	13	162	18.7	8.66
E1BQ63	Uncharacterized protein (Fragment) OS=Gallus gallus GN=SLC25A10 PE=3 SV=2 - [E1BQ63_CHICK]	378.13	0.2785	1	9	9	26	395	43.2	9.32
Q5ZMD0	Uncharacterized protein OS=Gallus gallus GN=RCJMB04_2i9 PE=2 SV=1 - [Q5ZMD0_CHICK]	44.46	0.0748	2	2	2	2	535	59.8	9.1
F1NKR1	Uncharacterized protein OS=Gallus gallus GN=MAN2A1 PE=4 SV=2 - [F1NKR1_CHICK]	96.47	0.026	1	2	2	2	1153	131.9	7.37
F1NE97	Nuclear migration protein nudC OS=Gallus gallus GN=NUDC PE=4 SV=1 - [F1NE97_CHICK]	309.21	0.3021	2	10	10	24	341	39.2	5.4
E1BSU3	Uncharacterized protein OS=Gallus gallus GN=STAG2 PE=4 SV=1 - [E1BSU3_CHICK]	36.76	0.0118	1	1	1	1	1268	145.7	5.49
Q5ZJY1	Uncharacterized protein OS=Gallus gallus GN=RCJMB04_14h20 PE=2 SV=1 - [Q5ZJY1_CHICK]	456.36	0.628	2	8	8	40	250	26.2	5.82
F1P284	Uncharacterized protein OS=Gallus gallus GN=LTA4H PE=4 SV=1 - [F1P284_CHICK]	890.96	0.4069	2	19	19	137	612	69.3	6.95
F1N9I5	Uncharacterized protein OS=Gallus gallus GN=ELAVL1 PE=4 SV=1 - [F1N9I5_CHICK]	181.87	0.2638	3	6	6	12	326	36.1	8.94
Q5ZIH1	Uncharacterized protein OS=Gallus gallus GN=HNRNPD PE=2 SV=1 - [Q5ZIH1_CHICK]	165.22	0.2451	1	3	5	15	257	29.3	9.31
F1NCV7	Uncharacterized protein OS=Gallus gallus GN=MTAP PE=3 SV=2 - [F1NCV7_CHICK]	339.35	0.5821	2	10	10	24	280	30.8	6.61
R4GJT7	Uncharacterized protein OS=Gallus gallus PE=4 SV=1 - [R4GJT7_CHICK]	924.28	0.5644	3	26	27	100	551	59.2	5.26
E1C0V1	Uncharacterized protein OS=Gallus gallus GN=GNPNAT1 PE=4 SV=1 - [E1C0V1_CHICK]	178.71	0.3263	1	5	5	14	190	21.4	6.54
Q5ZKB0	Uncharacterized protein OS=Gallus gallus GN=TMED2 PE=2 SV=1 - [Q5ZKB0_CHICK]	134.69	0.1891	1	3	3	9	201	22.6	5.43
F1NDT9	Uncharacterized protein (Fragment) OS=Gallus gallus GN=ACP2 PE=4 SV=1 - [F1NDT9_CHICK]	25.56	0.0335	2	1	1	1	328	37.5	5.2
R4GGZ2	Uncharacterized protein OS=Gallus gallus GN=NDUFA4 PE=4 SV=1 - [R4GGZ2_CHICK]	35.05	0.1463	1	1	1	1	82	9.5	9.54
E1C8F7	Uncharacterized protein (Fragment) OS=Gallus gallus GN=RPL24 PE=4 SV=2 - [E1C8F7_CHICK]	118.95	0.1975	1	3	3	8	157	17.8	11.43
E1C123	Uncharacterized protein OS=Gallus gallus GN=AHSA1 PE=4 SV=1 - [E1C123_CHICK]	298.8	0.3206	1	9	9	27	340	38	5.81
F1NCC1	Uncharacterized protein (Fragment) OS=Gallus gallus GN=XYLB PE=4 SV=2 - [F1NCC1_CHICK]	43.79	0.032	1	1	1	1	437	48	6.62
F1NGG2	Uncharacterized protein OS=Gallus gallus GN=SNX12 PE=4 SV=1 - [F1NGG2_CHICK]	171.25	0.2963	2	5	6	22	162	18.9	8.43
F1P0X3	Uncharacterized protein OS=Gallus gallus GN=SEPT11 PE=3 SV=2 - [F1P0X3_CHICK]	103.45	0.0882	2	1	3	15	442	50.6	6.86
F1NV47	Uncharacterized protein OS=Gallus gallus GN=LOC100859860 PE=4 SV=2 - [F1NV47_CHICK]	350.9	0.2857	1	9	10	28	476	53.7	6.96
R4GIS7	Uncharacterized protein OS=Gallus gallus GN=LOC100857596 PE=4 SV=1 - [R4GIS7_CHICK]	97.86	0.4094	1	4	4	10	127	14.1	8
E1C296	Uncharacterized protein OS=Gallus gallus GN=LLGL2 PE=4 SV=2 - [E1C296_CHICK]	79.66	0.0831	1	4	4	4	830	93.6	6.74
F1NKR8	Major vault protein OS=Gallus gallus GN=MVP PE=4 SV=2 - [F1NKR8_CHICK]	1358.07	0.5501	3	31	31	107	849	93.7	5.45
Q5ZMK3	Uncharacterized protein OS=Gallus gallus GN=SCCPDH PE=2 SV=1 - [Q5ZMK3_CHICK]	708.98	0.4747	2	17	17	72	434	46.8	9.01
Q90WF0	CgABP260 OS=Gallus gallus PE=2 SV=1 - [Q90WF0_CHICK]	182.63	0.0143	2	1	3	22	2658	280.3	6.37
E1BZE1	Uncharacterized protein OS=Gallus gallus GN=AHSG PE=4 SV=1 - [E1BZE1_CHICK]	73.06	0.1047	1	2	2	4	344	37.2	6.21
Q6EE30	Eukaryotic translation elongation factor 1 OS=Gallus gallus PE=2 SV=1 - [Q6EE30_CHICK]	358.49	0.3234	1	9	9	26	436	49.8	6.55
Q90ZG0	Peptidyl-prolyl cis-trans isomerase OS=Gallus gallus GN=FKBP12 PE=4 SV=1 - [Q90ZG0_CHICK]	144.2	0.4074	2	3	3	23	108	12	8.16
Q5ZLI9	Uncharacterized protein OS=Gallus gallus GN=HIBADH PE=2 SV=1 - [Q5ZLI9_CHICK]	498.2	0.3874	2	9	9	26	333	35.3	8.32
F1P4F4	Uncharacterized protein OS=Gallus gallus GN=SSR1 PE=4 SV=1 - [F1P4F4_CHICK]	166.68	0.125	2	3	3	13	288	32.2	4.51
R4GMC3	Uncharacterized protein OS=Gallus gallus GN=LOC100859520 PE=4 SV=1 - [R4GMC3_CHICK]	608.52	0.4025	1	1	15	43	487	55.2	7.78
E1C8U4	Uncharacterized protein (Fragment) OS=Gallus gallus GN=EPS8L2 PE=4 SV=2 - [E1C8U4_CHICK]	885.08	0.437	1	10	24	67	691	79.3	7.59
Q5ZMN1	Uncharacterized protein OS=Gallus gallus GN=G3BP1 PE=2 SV=1 - [Q5ZMN1_CHICK]	331.31	0.25	1	6	9	21	472	52.4	5.21
E1C2L5	Uncharacterized protein (Fragment) OS=Gallus gallus GN=THOC4 PE=4 SV=2 - [E1C2L5_CHICK]	241.12	0.3271	1	5	5	11	266	27.9	11.37
F1NUP9	Uncharacterized protein OS=Gallus gallus GN=SDR16C5 PE=3 SV=1 - [F1NUP9_CHICK]	590.36	0.5443	2	13	13	51	305	33.6	8.94
E1BS94	Uncharacterized protein (Fragment) OS=Gallus gallus GN=FUCA2 PE=4 SV=2 - [E1BS94_CHICK]	28.66	0.0255	1	1	1	2	471	53.7	6.74
E1BYU8	Uncharacterized protein OS=Gallus gallus GN=NUP98 PE=4 SV=2 - [E1BYU8_CHICK]	67.44	0.02	1	3	3	5	1798	195.3	6.1
Q5ZMD9	Uncharacterized protein OS=Gallus gallus GN=RCJMB04_2h4 PE=2 SV=1 - [Q5ZMD9_CHICK]	239.74	0.1407	2	7	7	11	519	59.4	8.76
F1NIS9	Uncharacterized protein (Fragment) OS=Gallus gallus PE=4 SV=2 - [F1NIS9_CHICK]	89.41	0.1041	1	2	3	5	317	36.3	7.15
F1P1L8	Uncharacterized protein OS=Gallus gallus GN=SERPINB6 PE=3 SV=1 - [F1P1L8_CHICK]	720.88	0.5805	3	15	16	105	379	43.1	5.22
O42134	Calpain small subunit (Fragment) OS=Gallus gallus PE=2 SV=1 - [O42134_CHICK]	392.05	0.6262	1	10	10	38	214	23.9	5.2
F1NMD8	Uncharacterized protein (Fragment) OS=Gallus gallus GN=SGPL1 PE=2 SV=1 - [F1NMD8_CHICK]	423.26	0.3536	2	14	14	33	560	62.3	7.77
F1NDA9	Uncharacterized protein OS=Gallus gallus GN=AP1G1 PE=4 SV=2 - [F1NDA9_CHICK]	272.23	0.1206	2	8	8	22	821	91.3	6.83
E1BS06	Uncharacterized protein OS=Gallus gallus GN=RPL23A PE=3 SV=2 - [E1BS06_CHICK]	173.83	0.3032	1	6	6	15	155	17.6	10.45
Q92007	Aldolase A (Fragment) OS=Gallus gallus GN=aldolase C PE=2 SV=1 - [Q92007_CHICK]	63.91	0.4524	1	2	2	4	42	4.4	7.34
F1NVY5	Uncharacterized protein (Fragment) OS=Gallus gallus GN=DNAJB11 PE=4 SV=1 - [F1NVY5_CHICK]	180.9	0.2115	1	5	5	9	364	40.9	6.32
Q5ZK58	Uncharacterized protein OS=Gallus gallus GN=RCJMB04_13a24 PE=2 SV=1 - [Q5ZK58_CHICK]	248.98	0.2329	2	8	8	30	395	44.6	8.12
F1NB10	Uncharacterized protein OS=Gallus gallus GN=GPS1 PE=2 SV=1 - [F1NB10_CHICK]	73.8	0.0862	2	3	3	3	487	55.2	6.61
E1BZJ9	Uncharacterized protein OS=Gallus gallus GN=SCLY PE=4 SV=1 - [E1BZJ9_CHICK]	90.24	0.0615	1	1	2	3	423	45.5	7.15
E1C2I9	Uncharacterized protein OS=Gallus gallus GN=LARS PE=3 SV=1 - [E1C2I9_CHICK]	459.68	0.1402	1	11	11	16	1177	134.2	6.93
F1NFS3	Putative oxidoreductase GLYR1 (Fragment) OS=Gallus gallus GN=GLYR1 PE=4 SV=2 - [F1NFS3_CHICK]	158.97	0.0996	2	4	4	6	552	60.4	9.25
E1BTV1	Uncharacterized protein (Fragment) OS=Gallus gallus GN=STOM PE=4 SV=2 - [E1BTV1_CHICK]	326.95	0.4648	1	10	10	22	284	31.4	8.84
F1N9I7	Probable carboxypeptidase PM20D1 OS=Gallus gallus GN=PM20D1 PE=4 SV=1 - [F1N9I7_CHICK]	169.99	0.1335	2	6	6	9	517	57.1	7.21
Q5ZLM4	Uncharacterized protein OS=Gallus gallus GN=GLB1 PE=2 SV=1 - [Q5ZLM4_CHICK]	81.46	0.1065	1	3	3	6	385	43.6	5.94
F1NH93	Uncharacterized protein (Fragment) OS=Gallus gallus GN=RPS20 PE=3 SV=2 - [F1NH93_CHICK]	143.05	0.2975	1	4	4	19	121	13.6	9.94
F1NQF4	Heme oxygenase 1 OS=Gallus gallus GN=HMOX1 PE=2 SV=2 - [F1NQF4_CHICK]	109.09	0.152	3	4	4	7	296	33.5	8.43
F1P5J5	Uncharacterized protein OS=Gallus gallus GN=AARS PE=3 SV=2 - [F1P5J5_CHICK]	613.7	0.2475	2	19	19	39	913	101.3	5.92
E1C6X1	Uncharacterized protein OS=Gallus gallus GN=PPA2 PE=4 SV=2 - [E1C6X1_CHICK]	264.57	0.3105	1	8	8	27	306	34.5	5.73
E1C688	Uncharacterized protein OS=Gallus gallus GN=HPGD PE=2 SV=2 - [E1C688_CHICK]	153.49	0.1283	1	3	3	13	265	28.9	5.91
R4GIN3	Uncharacterized protein OS=Gallus gallus GN=LOC777320 PE=4 SV=1 - [R4GIN3_CHICK]	283.47	0.2251	1	6	6	13	342	38.5	6.14
E1BXR1	Uncharacterized protein (Fragment) OS=Gallus gallus GN=VBP1 PE=4 SV=2 - [E1BXR1_CHICK]	184.91	0.278	1	5	5	11	205	23.1	8.19
R4GJ68	Uncharacterized protein OS=Gallus gallus GN=COX7A2L PE=4 SV=1 - [R4GJ68_CHICK]	136.72	0.2672	1	3	3	11	116	12.6	9.7
E1BYG8	Uncharacterized protein OS=Gallus gallus GN=GSPT1 PE=4 SV=2 - [E1BYG8_CHICK]	261	0.2087	1	10	10	16	618	67.6	5.21
R4GJL1	Uncharacterized protein OS=Gallus gallus GN=NIPSNAP3A PE=4 SV=1 - [R4GJL1_CHICK]	92.5	0.152	1	3	3	7	250	28.1	9.42
F1NLH8	Uncharacterized protein OS=Gallus gallus GN=DNAJA4 PE=3 SV=2 - [F1NLH8_CHICK]	131.95	0.1028	1	3	4	11	428	48	7.17
Q5ZIZ7	Uncharacterized protein OS=Gallus gallus GN=RCJMB04_22f12 PE=2 SV=1 - [Q5ZIZ7_CHICK]	425.02	0.3771	2	10	11	46	411	45.6	6.48
E1C3D2	Septin-2 OS=Gallus gallus GN=SEPT2 PE=3 SV=1 - [E1C3D2_CHICK]	366.88	0.384	2	5	11	21	362	41.6	6.3
F1P4I7	Uncharacterized protein OS=Gallus gallus GN=VNN1 PE=4 SV=2 - [F1P4I7_CHICK]	86.47	0.0665	2	1	2	2	496	55.4	6.58
E1BUA6	Uncharacterized protein OS=Gallus gallus GN=Gga.39526 PE=4 SV=2 - [E1BUA6_CHICK]	86.95	0.0635	1	1	2	3	520	57.9	5.5
E1BV44	Uncharacterized protein OS=Gallus gallus GN=CSE1L PE=4 SV=2 - [E1BV44_CHICK]	251.03	0.0855	1	5	6	6	971	110.4	5.62
E1BUS3	Uncharacterized protein OS=Gallus gallus GN=DNAJC13 PE=4 SV=1 - [E1BUS3_CHICK]	390.88	0.0588	1	11	11	14	2244	254.8	6.77
E1BX03	Uncharacterized protein OS=Gallus gallus GN=FUBP1 PE=4 SV=2 - [E1BX03_CHICK]	373.84	0.2423	2	8	11	22	520	55.2	7.88
E1C7G8	Dimethylaniline monooxygenase [N-oxide-forming] OS=Gallus gallus GN=LOC100857724 PE=3 SV=2 - [E1C7G8_CHICK]	109.75	0.1002	2	4	4	5	529	60.4	8.73
E1BYD4	Uncharacterized protein OS=Gallus gallus GN=NDRG1 PE=4 SV=1 - [E1BYD4_CHICK]	229.39	0.2662	1	6	6	21	402	44.2	6.25
F1NSW3	Uncharacterized protein OS=Gallus gallus GN=TNPO1 PE=4 SV=2 - [F1NSW3_CHICK]	165.01	0.0872	1	6	6	9	780	88.5	5
F1NLE4	Uncharacterized protein OS=Gallus gallus GN=GSS PE=4 SV=2 - [F1NLE4_CHICK]	514.69	0.4346	1	14	14	37	474	52.3	5.88
F1ND15	Uncharacterized protein (Fragment) OS=Gallus gallus GN=DNAJC8 PE=4 SV=2 - [F1ND15_CHICK]	69.32	0.1067	1	3	3	5	253	29.8	9.23
R4GGS3	Uncharacterized protein (Fragment) OS=Gallus gallus GN=LOC100859112 PE=4 SV=1 - [R4GGS3_CHICK]	123.8	0.3625	1	4	4	9	160	17.1	9.73
F1NGM2	Uncharacterized protein OS=Gallus gallus GN=ADCK3 PE=4 SV=2 - [F1NGM2_CHICK]	62.29	0.037	1	2	2	5	648	72.4	6.81
E1C8E8	Uncharacterized protein OS=Gallus gallus GN=NMI PE=4 SV=2 - [E1C8E8_CHICK]	64.87	0.1155	1	3	3	4	381	42.9	5.03
E1C8W4	Ubiquitin carboxyl-terminal hydrolase OS=Gallus gallus GN=USP5 PE=3 SV=2 - [E1C8W4_CHICK]	694.32	0.2255	1	16	16	32	856	95.7	5.11
E1C4U7	Uncharacterized protein OS=Gallus gallus GN=NDUFB3 PE=4 SV=1 - [E1C4U7_CHICK]	35.42	0.1122	1	1	1	3	98	11.1	9.82
F1P1L0	Uncharacterized protein OS=Gallus gallus GN=SIRT3 PE=4 SV=2 - [F1P1L0_CHICK]	21.3	0.0318	1	1	1	1	346	38.6	8.27
F7BGT1	Uncharacterized protein OS=Gallus gallus GN=NUDT1 PE=3 SV=1 - [F7BGT1_CHICK]	74.63	0.1731	1	2	2	2	156	18.1	5.08
F1NKW0	Uncharacterized protein OS=Gallus gallus GN=ABCB1 PE=3 SV=2 - [F1NKW0_CHICK]	741	0.222	4	22	22	62	1288	141.9	7.4
F1P4X5	Uncharacterized protein OS=Gallus gallus GN=CCAR1 PE=4 SV=2 - [F1P4X5_CHICK]	107.41	0.058	2	5	5	6	1138	131.2	5.72
E1C163	Uncharacterized protein OS=Gallus gallus GN=TBRG4 PE=4 SV=2 - [E1C163_CHICK]	85.84	0.0673	1	3	3	6	639	71.2	8.06
F1NL83	Uncharacterized protein OS=Gallus gallus GN=LOC771947 PE=4 SV=2 - [F1NL83_CHICK]	40.78	0.1519	1	1	1	6	79	8.9	10.36
F2Z4K7	40S ribosomal protein S3a OS=Gallus gallus GN=RPS3A PE=2 SV=1 - [F2Z4K7_CHICK]	406.64	0.4886	2	14	14	34	264	29.8	9.72
F1NBN1	Uncharacterized protein OS=Gallus gallus GN=SEC61A1 PE=3 SV=2 - [F1NBN1_CHICK]	176.44	0.1576	2	4	4	12	476	52.2	8.06
E1BTZ4	Uncharacterized protein OS=Gallus gallus GN=TMEM214 PE=4 SV=2 - [E1BTZ4_CHICK]	26.06	0.0221	1	1	1	1	680	75.7	9.33
F1NPM7	Uncharacterized protein OS=Gallus gallus GN=TRA2A PE=4 SV=2 - [F1NPM7_CHICK]	50.56	0.083	2	2	2	3	277	32.4	11.22
Q5ZIW8	Uncharacterized protein OS=Gallus gallus GN=RRAS2 PE=2 SV=1 - [Q5ZIW8_CHICK]	124.03	0.2906	1	5	5	7	203	23.2	6.01
R4GKB8	Uncharacterized protein (Fragment) OS=Gallus gallus GN=LOC771478 PE=4 SV=1 - [R4GKB8_CHICK]	149.89	0.4203	1	3	3	26	69	7.1	4.22
F1NJ25	Uncharacterized protein OS=Gallus gallus PE=4 SV=2 - [F1NJ25_CHICK]	51.55	0.0418	1	1	1	2	287	30.9	9.82
E1BVB0	Uncharacterized protein OS=Gallus gallus GN=ARL1 PE=3 SV=1 - [E1BVB0_CHICK]	312.14	0.5249	1	7	7	20	181	20.4	5.72
F1NGI6	Uncharacterized protein (Fragment) OS=Gallus gallus GN=SGSH PE=4 SV=2 - [F1NGI6_CHICK]	21.05	0.0179	1	1	1	1	503	56.7	7.65
H9KZC8	Uncharacterized protein OS=Gallus gallus GN=PA2G4 PE=4 SV=2 - [H9KZC8_CHICK]	285.66	0.3853	1	11	11	29	340	38.1	8.05
F1NG33	Uncharacterized protein (Fragment) OS=Gallus gallus GN=PTGES2 PE=4 SV=1 - [F1NG33_CHICK]	97.98	0.1298	1	3	3	6	362	40.9	9.57
F1NDF3	NADH dehydrogenase [ubiquinone] 1 alpha subcomplex subunit 2 (Fragment) OS=Gallus gallus GN=NDUFA2 PE=3 SV=1 - [F1NDF3_CHICK]	86.09	0.2871	1	3	3	10	101	11.2	9.91
F1NLX2	Uncharacterized protein OS=Gallus gallus GN=SEPT6 PE=2 SV=1 - [F1NLX2_CHICK]	117.78	0.162	3	3	5	20	426	48.6	6.99
F1NWX6	Uncharacterized protein OS=Gallus gallus GN=PLG PE=3 SV=2 - [F1NWX6_CHICK]	65.67	0.0287	1	2	2	2	802	90.7	7.65
F1N8N7	Integrin beta OS=Gallus gallus GN=ITGB1 PE=2 SV=1 - [F1N8N7_CHICK]	434.84	0.213	3	14	14	23	803	88.6	5.25
F1NNX7	Uncharacterized protein OS=Gallus gallus GN=Gga.54816 PE=4 SV=2 - [F1NNX7_CHICK]	247.95	0.0504	2	10	10	18	2898	314.7	6.68
F1NRU7	Uncharacterized protein OS=Gallus gallus GN=CALML4 PE=4 SV=2 - [F1NRU7_CHICK]	251.09	0.4575	1	6	6	17	153	17.6	6.55
F1N829	Uncharacterized protein OS=Gallus gallus GN=CUL2 PE=3 SV=2 - [F1N829_CHICK]	39.37	0.0161	1	1	1	1	745	87	6.9
F1NP36	Uncharacterized protein OS=Gallus gallus GN=TCEA1 PE=4 SV=2 - [F1NP36_CHICK]	250.2	0.2887	2	6	6	12	291	32.4	8.51
Q5ZJU9	Uncharacterized protein OS=Gallus gallus GN=RCJMB04_15i13 PE=2 SV=1 - [Q5ZJU9_CHICK]	268.81	0.283	1	1	9	19	530	56.3	8.1
F1NHL4	Uncharacterized protein OS=Gallus gallus GN=LAP3 PE=3 SV=2 - [F1NHL4_CHICK]	306.12	0.3132	1	1	9	19	530	56.3	8.24
F1P310	Uncharacterized protein (Fragment) OS=Gallus gallus GN=COQ9 PE=4 SV=2 - [F1P310_CHICK]	88.77	0.2366	1	4	4	6	317	35.3	5.41
Q5ZMP2	Uncharacterized protein OS=Gallus gallus GN=STX7 PE=2 SV=1 - [Q5ZMP2_CHICK]	169.5	0.1938	1	4	4	7	258	29.3	5.43
Q5F370	Uncharacterized protein OS=Gallus gallus GN=RCJMB04_30n4 PE=2 SV=1 - [Q5F370_CHICK]	67.35	0.0865	2	2	2	8	347	37.6	5.96
Q5F3U7	Uncharacterized protein OS=Gallus gallus GN=RCJMB04_6o2 PE=2 SV=1 - [Q5F3U7_CHICK]	357.93	0.2022	2	10	11	17	722	79	7.06
F1NIY7	Uncharacterized protein OS=Gallus gallus GN=MAOA PE=2 SV=1 - [F1NIY7_CHICK]	516.56	0.4455	2	12	12	70	422	48.2	8.53
F1P4U8	Uncharacterized protein (Fragment) OS=Gallus gallus GN=LOC100857197 PE=4 SV=2 - [F1P4U8_CHICK]	135.17	0.0985	1	5	5	9	599	64.5	5.99
E1BZ63	Uncharacterized protein OS=Gallus gallus GN=CHCHD3 PE=4 SV=2 - [E1BZ63_CHICK]	91.02	0.1579	1	2	2	7	133	15.6	8.44
F1N9D8	Cathepsin B OS=Gallus gallus GN=CTSB PE=3 SV=2 - [F1N9D8_CHICK]	372.52	0.3206	2	1	9	43	340	37.6	5.86
F1NG89	Ubiquitin carboxyl-terminal hydrolase (Fragment) OS=Gallus gallus GN=USP10 PE=2 SV=2 - [F1NG89_CHICK]	141.42	0.0707	2	4	4	10	778	85.7	5.05
E1C7P7	Uncharacterized protein OS=Gallus gallus GN=ABHD6 PE=4 SV=1 - [E1C7P7_CHICK]	228.04	0.2456	1	7	7	20	338	38.4	8.41
F1NA58	Uncharacterized protein (Fragment) OS=Gallus gallus PE=3 SV=2 - [F1NA58_CHICK]	82.25	0.0493	1	2	2	3	487	51.5	5.48
F1NSC1	Uncharacterized protein OS=Gallus gallus GN=ATP5F1 PE=4 SV=2 - [F1NSC1_CHICK]	342.48	0.3098	1	10	10	39	255	28.6	9.19
E1BRU3	Uncharacterized protein OS=Gallus gallus GN=LOC100858247 PE=4 SV=2 - [E1BRU3_CHICK]	132.35	0.1264	2	4	4	7	522	58.5	10.17
F1P581	Uncharacterized protein (Fragment) OS=Gallus gallus GN=H6PD PE=4 SV=2 - [F1P581_CHICK]	514.29	0.279	1	16	16	30	792	89.5	7.06
E1BWV6	Uncharacterized protein (Fragment) OS=Gallus gallus GN=MRPL21 PE=4 SV=2 - [E1BWV6_CHICK]	23.3	0.119	1	1	1	1	168	19.3	9.42
R4GHI5	Uncharacterized protein (Fragment) OS=Gallus gallus GN=LOC100857155 PE=3 SV=1 - [R4GHI5_CHICK]	310.43	0.3784	1	8	8	22	222	23.5	8.72
F1NY29	Uncharacterized protein OS=Gallus gallus GN=ETFDH PE=4 SV=1 - [F1NY29_CHICK]	403.51	0.3501	2	12	12	25	477	53.1	8.82
F1NWD4	Peptide-N(4)-(N-acetyl-beta-glucosaminyl)asparagine amidase OS=Gallus gallus GN=NGLY1 PE=2 SV=1 - [F1NWD4_CHICK]	56.66	0.0353	2	2	2	2	651	74	7.87
F1NSV1	Sulfhydryl oxidase OS=Gallus gallus GN=GFER PE=3 SV=2 - [F1NSV1_CHICK]	65.32	0.2513	1	3	3	3	191	21.4	6.21
Q5ZMB8	Uncharacterized protein OS=Gallus gallus GN=PSMC2 PE=2 SV=1 - [Q5ZMB8_CHICK]	683.64	0.485	1	17	17	43	433	48.6	5.95
E1C3L7	Uncharacterized protein OS=Gallus gallus PE=4 SV=2 - [E1C3L7_CHICK]	189.06	0.1051	1	6	6	8	771	87.6	4.86
Q5ZL83	Uncharacterized protein OS=Gallus gallus GN=SUCLG1 PE=2 SV=1 - [Q5ZL83_CHICK]	254.65	0.2931	1	6	6	38	331	34.8	9.44
F1NPG9	DCN1-like protein (Fragment) OS=Gallus gallus GN=DCUN1D1 PE=2 SV=1 - [F1NPG9_CHICK]	98.25	0.1938	2	4	4	4	258	30	5.34
F1P4H4	Uncharacterized protein OS=Gallus gallus GN=TXNDC5 PE=3 SV=1 - [F1P4H4_CHICK]	432.52	0.4106	2	15	15	39	414	46.4	6.02
E1BRE5	Uncharacterized protein OS=Gallus gallus GN=EEA1 PE=4 SV=2 - [E1BRE5_CHICK]	272.7	0.0837	1	10	10	17	1409	161.6	5.73
F1NNQ9	Uncharacterized protein (Fragment) OS=Gallus gallus GN=PRPF4 PE=4 SV=2 - [F1NNQ9_CHICK]	88.56	0.0706	1	3	3	6	538	59.9	8.06
R4GL59	Uncharacterized protein OS=Gallus gallus GN=GSR PE=4 SV=1 - [R4GL59_CHICK]	353.22	0.3577	1	4	10	28	411	45.2	6.92
F1N834	Uncharacterized protein OS=Gallus gallus GN=PHYH PE=4 SV=2 - [F1N834_CHICK]	51.47	0.0744	1	2	2	2	336	39.1	7.24
F1NBD0	Uncharacterized protein OS=Gallus gallus GN=ERLIN2 PE=4 SV=2 - [F1NBD0_CHICK]	143.51	0.155	1	2	5	9	342	38.2	5.72
F1NIM4	Uncharacterized protein OS=Gallus gallus GN=FKBP4 PE=2 SV=1 - [F1NIM4_CHICK]	450.77	0.4729	4	15	15	41	442	50.4	5.68
Q6EE39	Ribosomal protein L19 (Fragment) OS=Gallus gallus PE=2 SV=1 - [Q6EE39_CHICK]	85.57	0.1552	3	3	3	7	174	20.8	11.56
Q6J4Y8	FUS/TLS OS=Gallus gallus PE=1 SV=1 - [Q6J4Y8_CHICK]	198.85	0.0893	1	4	6	27	504	52.3	9.44
E1BT66	Uncharacterized protein OS=Gallus gallus GN=TAF15 PE=4 SV=1 - [E1BT66_CHICK]	90.4	0.07	2	1	3	10	443	47.8	8.59
E1C6Q6	Uncharacterized protein OS=Gallus gallus GN=LRRC57 PE=4 SV=1 - [E1C6Q6_CHICK]	77.43	0.0966	1	2	2	3	238	26.7	8.65
F1NT80	Uncharacterized protein OS=Gallus gallus GN=ATAD1 PE=4 SV=2 - [F1NT80_CHICK]	59.57	0.0691	1	2	2	2	362	41	6.99
F1NU79	Uncharacterized protein (Fragment) OS=Gallus gallus GN=PSMC5 PE=4 SV=1 - [F1NU79_CHICK]	453.92	0.4029	2	13	14	30	412	46.2	7.55
F1NLJ3	Uncharacterized protein (Fragment) OS=Gallus gallus GN=RPS6KA3 PE=4 SV=2 - [F1NLJ3_CHICK]	293.15	0.2233	1	4	12	21	712	80.6	7.39
F1NDD6	Uncharacterized protein OS=Gallus gallus GN=LRPAP1 PE=2 SV=1 - [F1NDD6_CHICK]	67.81	0.0575	2	2	2	6	348	40.8	8.18
F1P0Y4	Uncharacterized protein OS=Gallus gallus GN=SCAF4 PE=4 SV=1 - [F1P0Y4_CHICK]	35.06	0.011	3	1	1	2	1092	120.8	9.54
F1NNS8	Uncharacterized protein (Fragment) OS=Gallus gallus GN=PRDX4 PE=4 SV=1 - [F1NNS8_CHICK]	257.01	0.3854	1	7	8	14	288	32.1	8.4
E1BW83	Uncharacterized protein (Fragment) OS=Gallus gallus GN=SLC25A24 PE=3 SV=2 - [E1BW83_CHICK]	500.98	0.3255	2	12	12	55	467	51.9	8.46
F1NRM5	Actin-related protein 2 (Fragment) OS=Gallus gallus GN=ACTR2 PE=2 SV=1 - [F1NRM5_CHICK]	494.82	0.4048	2	10	11	64	378	43	6.74
Q90WR6	Sulfotransferase 1C OS=Gallus gallus GN=SULT1C PE=2 SV=1 - [Q90WR6_CHICK]	537.93	0.6417	1	14	15	62	307	36.2	7.17
F1NJ94	Uncharacterized protein OS=Gallus gallus GN=ERLIN1 PE=4 SV=2 - [F1NJ94_CHICK]	122.16	0.1129	2	1	4	8	363	40.8	8.15
F1P1B7	Uncharacterized protein OS=Gallus gallus GN=NAP1L4 PE=3 SV=1 - [F1P1B7_CHICK]	79.85	0.1436	2	3	4	8	376	42.9	4.61
F1NMA3	Sulfotransferase family cytosolic 1B member 1 OS=Gallus gallus GN=SULT1B1 PE=4 SV=2 - [F1NMA3_CHICK]	251.84	0.3885	1	5	7	30	296	34	6.67
E1C0Z4	Galectin (Fragment) OS=Gallus gallus GN=LGALS2 PE=1 SV=2 - [E1C0Z4_CHICK]	566.41	0.8527	1	12	12	360	129	14.8	7.02
R4GI26	Uncharacterized protein OS=Gallus gallus GN=GNA13 PE=4 SV=1 - [R4GI26_CHICK]	273.61	0.2042	5	6	7	25	377	43.7	7.75
Q0P0G7	Sf3a2 (Fragment) OS=Gallus gallus GN=SF3a2 PE=2 SV=1 - [Q0P0G7_CHICK]	33.24	0.0402	2	1	1	1	249	27.6	9.85
R4GJF8	TAR DNA-binding protein 43 OS=Gallus gallus GN=TARDBP PE=4 SV=1 - [R4GJF8_CHICK]	99.88	0.0928	3	2	2	11	388	42.2	6.19
H9L1F4	Perilipin OS=Gallus gallus GN=LOC100857433 PE=3 SV=2 - [H9L1F4_CHICK]	551.37	0.3638	1	14	14	57	426	45.2	6.74
E1BZ47	Uncharacterized protein OS=Gallus gallus GN=LOC417973 PE=4 SV=1 - [E1BZ47_CHICK]	197.28	0.2407	1	6	6	20	324	37.6	5.62
E1BRL4	Synaptosomal-associated protein OS=Gallus gallus GN=SNAP23 PE=3 SV=1 - [E1BRL4_CHICK]	174.84	0.3158	1	4	4	10	209	23.6	5.01
E1C8V9	Uncharacterized protein OS=Gallus gallus GN=FAM136A PE=4 SV=1 - [E1C8V9_CHICK]	68.74	0.25	1	2	2	5	76	8.5	8.88
F1NEN8	Uncharacterized protein OS=Gallus gallus GN=LIAS PE=3 SV=2 - [F1NEN8_CHICK]	24.57	0.0277	1	1	1	1	397	44	9.23
E1C003	Choline dehydrogenase OS=Gallus gallus GN=CHDH PE=3 SV=2 - [E1C003_CHICK]	397.38	0.3961	1	15	15	35	611	68.3	8.91
F1N9J1	Uncharacterized protein OS=Gallus gallus GN=GYG1 PE=4 SV=1 - [F1N9J1_CHICK]	137.88	0.1837	2	4	4	7	332	37.2	4.78
R4GHU6	Uncharacterized protein OS=Gallus gallus GN=LOC100859641 PE=4 SV=1 - [R4GHU6_CHICK]	71.01	0.1215	2	1	1	5	107	11.9	9.99
E1BQR3	Uncharacterized protein OS=Gallus gallus GN=OSTBETA PE=4 SV=1 - [E1BQR3_CHICK]	92.29	0.2273	1	4	4	4	286	32	5.38
F1P3G4	Uncharacterized protein OS=Gallus gallus GN=LOC771753 PE=4 SV=2 - [F1P3G4_CHICK]	114.7	0.1137	1	4	4	4	466	51.1	8.94
F1NNV7	Uncharacterized protein OS=Gallus gallus GN=APOO PE=4 SV=2 - [F1NNV7_CHICK]	144.17	0.2055	1	3	3	12	219	24.1	8.91
Q49B65	EF hand-containing protein 1 OS=Gallus gallus GN=EFHD1 PE=2 SV=1 - [Q49B65_CHICK]	273.34	0.3277	1	7	7	30	238	26.9	5.11
E1C455	Uncharacterized protein OS=Gallus gallus GN=CZH9orf64 PE=4 SV=2 - [E1C455_CHICK]	289.63	0.3431	1	8	8	15	341	39	6.15
Q90ZK7	Peptidyl-prolyl cis-trans isomerase OS=Gallus gallus GN=FKBP25 PE=2 SV=1 - [Q90ZK7_CHICK]	407.17	0.4758	1	10	10	44	227	25	9.19
E1BZ81	Uncharacterized protein OS=Gallus gallus GN=DPP7 PE=4 SV=1 - [E1BZ81_CHICK]	150.91	0.1394	1	4	4	6	495	54.5	6.2
Q5ZHT2	Uncharacterized protein OS=Gallus gallus GN=RCJMB04_33i8 PE=2 SV=1 - [Q5ZHT2_CHICK]	142.42	0.1544	3	4	5	6	298	34.6	8.54
E1BXY6	Uncharacterized protein OS=Gallus gallus GN=GOLGA3 PE=4 SV=2 - [E1BXY6_CHICK]	33.46	0.0079	1	1	1	1	1519	171.2	5.21
F1N9Z7	Succinyl-CoA:3-ketoacid-coenzyme A transferase OS=Gallus gallus GN=OXCT1 PE=3 SV=2 - [F1N9Z7_CHICK]	845.3	0.5029	4	18	18	98	517	56.1	7.91
Q5F3L2	Uncharacterized protein OS=Gallus gallus GN=RCJMB04_14f6 PE=2 SV=1 - [Q5F3L2_CHICK]	256.75	0.2518	2	7	7	17	425	45.5	8.13
F1NA55	Eukaryotic translation initiation factor 2A OS=Gallus gallus GN=EIF2A PE=2 SV=2 - [F1NA55_CHICK]	62.63	0.0264	2	1	1	1	569	62.7	8.79
F1NG44	Uncharacterized protein OS=Gallus gallus GN=CISD1 PE=4 SV=2 - [F1NG44_CHICK]	154.01	0.4444	1	3	3	22	108	11.9	8.57
F1NZS9	Uncharacterized protein OS=Gallus gallus GN=TMPO PE=2 SV=1 - [F1NZS9_CHICK]	141.25	0.1413	4	5	5	11	446	50.1	8.75
H9L011	Uncharacterized protein OS=Gallus gallus GN=LOC426023 PE=4 SV=2 - [H9L011_CHICK]	363.5	0.2939	3	10	10	52	456	47.5	7.85
F1P187	Gephyrin (Fragment) OS=Gallus gallus GN=GPHN PE=4 SV=2 - [F1P187_CHICK]	97.02	0.1063	3	4	4	5	715	77.4	5.38
F1NSS6	Uncharacterized protein OS=Gallus gallus GN=ECHDC2 PE=3 SV=2 - [F1NSS6_CHICK]	176.1	0.223	1	5	5	11	287	30.9	8.88
R4GJZ4	Uncharacterized protein (Fragment) OS=Gallus gallus GN=PURB PE=4 SV=1 - [R4GJZ4_CHICK]	50.4	0.129	2	2	2	2	248	27.7	9.1
F1NVB1	Uncharacterized protein OS=Gallus gallus GN=PTPRC PE=4 SV=2 - [F1NVB1_CHICK]	414.39	0.1164	2	11	11	24	1237	139.3	5.76
E1C3C6	Uncharacterized protein OS=Gallus gallus GN=ATP6V1G1 PE=4 SV=1 - [E1C3C6_CHICK]	93.02	0.3644	1	3	3	9	118	13.5	9.26
F1NBV3	Uncharacterized protein OS=Gallus gallus GN=L2HGDH PE=4 SV=2 - [F1NBV3_CHICK]	117.45	0.1131	1	4	4	4	442	48.6	7.96
R4GL20	Uncharacterized protein (Fragment) OS=Gallus gallus GN=Gga.54236 PE=4 SV=1 - [R4GL20_CHICK]	65.39	0.0824	1	2	2	2	364	40.5	8.34
F1NCE1	Uncharacterized protein OS=Gallus gallus GN=EIF3D PE=4 SV=2 - [F1NCE1_CHICK]	57.3	0.1559	2	3	3	5	295	34.7	9.47
Q6Q122	NADH dehydrogenase [ubiquinone] 1 subunit C2 OS=Gallus gallus GN=NDUFC2 PE=3 SV=1 - [Q6Q122_CHICK]	63.62	0.2083	1	2	2	2	96	11	9.25
R4GIW5	Phosphatidylinositol 5-phosphate 4-kinase type-2 alpha OS=Gallus gallus GN=PIP4K2A PE=4 SV=1 - [R4GIW5_CHICK]	134.87	0.1018	4	3	3	5	334	38.4	6.21
E1BSK7	Uncharacterized protein (Fragment) OS=Gallus gallus GN=MCEE PE=4 SV=2 - [E1BSK7_CHICK]	43.26	0.108	1	2	2	2	176	19.4	8.57
R4GLP7	Citrate synthase OS=Gallus gallus GN=LOC100858903 PE=3 SV=1 - [R4GLP7_CHICK]	456.25	0.4712	1	7	11	70	382	42.5	6.99
F1NJV4	Protein-L-isoaspartate O-methyltransferase OS=Gallus gallus GN=PCMT1 PE=2 SV=1 - [F1NJV4_CHICK]	67.84	0.1421	2	2	2	3	197	21.2	5.78
F1NH21	Hsc70-interacting protein OS=Gallus gallus GN=ST13 PE=4 SV=1 - [F1NH21_CHICK]	327.26	0.2687	2	8	8	41	361	40.2	5.14
F1NHD8	Uncharacterized protein (Fragment) OS=Gallus gallus GN=PDCD6 PE=4 SV=1 - [F1NHD8_CHICK]	24.59	0.0588	1	1	1	1	187	21.6	5.68
F1ND93	Uncharacterized protein OS=Gallus gallus GN=PTCD3 PE=4 SV=2 - [F1ND93_CHICK]	76.29	0.0477	1	3	3	3	671	76.4	5.92
Q5ZHW3	Uncharacterized protein OS=Gallus gallus GN=RCJMB04_32k7 PE=2 SV=1 - [Q5ZHW3_CHICK]	154.6	0.2097	2	4	4	11	329	37.3	6.98
E1C786	Uncharacterized protein OS=Gallus gallus PE=4 SV=2 - [E1C786_CHICK]	22.93	0.0645	1	1	1	2	186	20.2	6.13
F1P474	Uncharacterized protein (Fragment) OS=Gallus gallus GN=D2HGDH PE=4 SV=2 - [F1P474_CHICK]	37.82	0.025	1	1	1	2	521	57.1	7.65
E1BXC8	Uncharacterized protein OS=Gallus gallus GN=SEC31B PE=4 SV=2 - [E1BXC8_CHICK]	421.75	0.1813	2	10	10	45	728	80.7	5.76
E1C9H4	Uncharacterized protein OS=Gallus gallus GN=MRPS17 PE=4 SV=1 - [E1C9H4_CHICK]	42.35	0.1314	1	2	2	2	137	15.5	9.67
Q5ZIH7	Uncharacterized protein OS=Gallus gallus GN=RCJMB04_26b22 PE=2 SV=1 - [Q5ZIH7_CHICK]	53.8	0.1429	1	2	2	4	126	13.4	4.45
F1NDG1	Uncharacterized protein (Fragment) OS=Gallus gallus GN=MAPK14 PE=4 SV=2 - [F1NDG1_CHICK]	126.64	0.168	2	4	4	6	363	41.7	5.49
Q5ZJZ9	Uncharacterized protein OS=Gallus gallus GN=RCJMB04_14b8 PE=2 SV=1 - [Q5ZJZ9_CHICK]	80.09	0.0536	1	2	2	2	578	64.6	8.09
F1N8Z4	Uncharacterized protein OS=Gallus gallus GN=RUVBL1 PE=4 SV=1 - [F1N8Z4_CHICK]	343.2	0.3706	2	11	11	20	456	50.1	6.42
R4GJ79	Uncharacterized protein (Fragment) OS=Gallus gallus GN=LOC100857958 PE=4 SV=1 - [R4GJ79_CHICK]	25.18	0.0884	1	1	1	1	147	16.6	5.25
O42417	Serine protease (Fragment) OS=Gallus gallus PE=2 SV=1 - [O42417_CHICK]	300.59	0.2655	2	7	7	13	403	43.1	9.94
E1BT18	Uncharacterized protein OS=Gallus gallus GN=SLC27A4 PE=4 SV=2 - [E1BT18_CHICK]	470.08	0.2488	1	11	11	31	643	72.6	8.43
F1NIX4	Uncharacterized protein (Fragment) OS=Gallus gallus GN=MECR PE=4 SV=2 - [F1NIX4_CHICK]	136.77	0.2445	1	5	5	6	364	39	8.62
Q5ZK23	Uncharacterized protein OS=Gallus gallus GN=GLRX5 PE=2 SV=1 - [Q5ZK23_CHICK]	135.17	0.3148	1	4	4	9	162	17.4	8.05
O57389	CNP2 OS=Gallus gallus GN=CNP PE=2 SV=1 - [O57389_CHICK]	263.28	0.1952	1	8	8	19	420	47.2	9.07
F1NSQ1	Uncharacterized protein (Fragment) OS=Gallus gallus GN=AIMP2 PE=4 SV=2 - [F1NSQ1_CHICK]	77.17	0.1423	1	3	3	4	274	30.3	6.68
F1P3J5	Lipase (Fragment) OS=Gallus gallus GN=LIPA PE=3 SV=2 - [F1P3J5_CHICK]	169.28	0.2189	1	7	7	11	402	45.7	8.81
E1BQN0	Uncharacterized protein OS=Gallus gallus GN=NDUFS6 PE=4 SV=1 - [E1BQN0_CHICK]	270.21	0.5938	1	6	6	25	128	14	9.03
Q9PSS9	Gallus Gallus mRNA encoding a tropomyosin (probably non-muscle), homologous to a human heat stable cytoskeletal protein having an apparent molecular weight of 36000 Dalton (hscp 36). (Fragment) OS=Gallus gallus PE=2 SV=1 - [Q9PSS9_CHICK]	90.91	0.5385	1	2	3	16	78	8.9	4.41
K7XM59	Interferon-gamma-inducible lysosomal thiol reductase OS=Gallus gallus GN=GILT PE=2 SV=1 - [K7XM59_CHICK]	106.4	0.2055	2	3	3	7	253	27.5	5.9
E1BTF7	Uncharacterized protein OS=Gallus gallus GN=AGPAT2 PE=4 SV=2 - [E1BTF7_CHICK]	98.36	0.1174	1	3	3	8	281	30.8	8.91
E1BQX1	Uncharacterized protein (Fragment) OS=Gallus gallus GN=FAM185A PE=4 SV=2 - [E1BQX1_CHICK]	194.62	0.2806	1	7	7	15	335	36.5	9.04
F1NYA2	Uncharacterized protein OS=Gallus gallus GN=LOC100859865 PE=4 SV=1 - [F1NYA2_CHICK]	149.17	0.2329	2	3	3	10	146	16.2	5.72
Q5ZMF5	Putative uncharacterized protein OS=Gallus gallus GN=RCJMB04_2d15 PE=2 SV=1 - [Q5ZMF5_CHICK]	301.19	0.1586	3	10	10	38	599	68.1	4.56
E1BYF5	Uncharacterized protein OS=Gallus gallus GN=MLLT4 PE=4 SV=2 - [E1BYF5_CHICK]	561.39	0.1253	1	17	17	34	1811	206.5	6.4
F1P520	Uncharacterized protein OS=Gallus gallus GN=RPIA PE=3 SV=2 - [F1P520_CHICK]	51.82	0.1447	2	2	2	2	235	25.6	6.14
E1BVC4	Uncharacterized protein OS=Gallus gallus GN=SEC13 PE=4 SV=1 - [E1BVC4_CHICK]	292.27	0.3844	1	8	8	13	320	35.2	5.27
F1NJD6	Uncharacterized protein OS=Gallus gallus GN=GDA PE=4 SV=2 - [F1NJD6_CHICK]	858.99	0.5578	1	18	18	82	450	50.2	5.77
E1C6T8	Eukaryotic translation initiation factor 3 subunit I OS=Gallus gallus GN=EIF3I PE=3 SV=1 - [E1C6T8_CHICK]	132.07	0.1785	1	5	5	8	325	36.5	5.64
Q5ZJC0	Putative uncharacterized protein (Fragment) OS=Gallus gallus GN=RCJMB04_19g9 PE=2 SV=1 - [Q5ZJC0_CHICK]	36.43	0.0225	2	1	1	3	843	96.8	9.25
F1P104	Uncharacterized protein OS=Gallus gallus GN=FOXRED1 PE=4 SV=2 - [F1P104_CHICK]	292.37	0.2262	1	8	8	14	504	54.5	8.97
F1NRI4	Uncharacterized protein (Fragment) OS=Gallus gallus GN=DYNLL2 PE=4 SV=1 - [F1NRI4_CHICK]	58.45	0.1978	1	1	2	7	91	10.6	7.37
F1NNP6	Uncharacterized protein (Fragment) OS=Gallus gallus GN=GLRX3 PE=4 SV=1 - [F1NNP6_CHICK]	271.62	0.3018	1	8	8	20	338	37.3	5.6
R4GHM4	Uncharacterized protein OS=Gallus gallus GN=LOC100857484 PE=4 SV=1 - [R4GHM4_CHICK]	217.25	0.2763	1	5	5	20	228	25.9	7.4
H9KZN4	Uncharacterized protein OS=Gallus gallus GN=HK2 PE=3 SV=2 - [H9KZN4_CHICK]	851.43	0.3153	2	18	24	43	923	102.7	6.1
A1EA71	Muscleblind-like 1 isoform 2 OS=Gallus gallus GN=MBNL1 PE=2 SV=1 - [A1EA71_CHICK]	110.35	0.1499	20	5	5	12	387	41.6	8.9
Q92070	Integrin beta OS=Gallus gallus GN=integrin beta 2 PE=2 SV=1 - [Q92070_CHICK]	139.97	0.0984	2	6	6	12	772	85.3	5.66
F5CST7	Transporter associated with antigen presentation 2 OS=Gallus gallus GN=TAP2 PE=2 SV=1 - [F5CST7_CHICK]	527.95	0.2614	18	2	11	38	700	75.7	7.46
F1NMQ0	Uncharacterized protein (Fragment) OS=Gallus gallus GN=GOLGA4 PE=4 SV=2 - [F1NMQ0_CHICK]	149.13	0.0364	1	7	7	9	2171	253.5	5.2
E1BZC7	Uncharacterized protein (Fragment) OS=Gallus gallus GN=LOC100858795 PE=4 SV=2 - [E1BZC7_CHICK]	29.66	0.0603	1	1	1	2	199	22.6	9.29
R4GM61	Uncharacterized protein OS=Gallus gallus GN=PIPOX PE=4 SV=1 - [R4GM61_CHICK]	278.47	0.2179	1	5	5	16	390	42.4	8.13
F1N8Y5	Uncharacterized protein OS=Gallus gallus GN=GORASP1 PE=4 SV=1 - [F1N8Y5_CHICK]	80.36	0.0775	2	2	2	4	426	45.4	4.64
F1NGV1	Zinc finger CCCH domain-containing protein 15 (Fragment) OS=Gallus gallus GN=ZC3H15 PE=4 SV=2 - [F1NGV1_CHICK]	110.14	0.0654	2	3	3	4	428	48.7	5.1
Q2XP49	Deoxyribonuclease II OS=Gallus gallus GN=DNASE2 PE=2 SV=1 - [Q2XP49_CHICK]	108.01	0.1102	1	2	2	4	363	40.9	6.52
E1BR36	Uncharacterized protein OS=Gallus gallus GN=ACTL6A PE=3 SV=2 - [E1BR36_CHICK]	146.56	0.1469	1	4	4	8	429	47.5	5.72
O42403	Attachment region binding protein (Fragment) OS=Gallus gallus GN=ARBP PE=1 SV=1 - [O42403_CHICK]	88.84	0.093	1	2	2	4	344	33.6	10.65
Q9I9P1	TGF-beta response effector Smad3 (Fragment) OS=Gallus gallus PE=2 SV=1 - [Q9I9P1_CHICK]	27.28	0.0415	8	1	1	2	313	35.5	5.69
D2Z1L9	LIM and SH3 protein 1 OS=Gallus gallus GN=LASP1 PE=2 SV=1 - [D2Z1L9_CHICK]	417.26	0.3992	2	11	11	38	258	29.6	7.4
E1BQI2	Uncharacterized protein OS=Gallus gallus GN=RAP2A PE=4 SV=1 - [E1BQI2_CHICK]	103.25	0.2623	1	1	4	7	183	20.6	4.82
H9KYP7	Uncharacterized protein (Fragment) OS=Gallus gallus GN=PSMA5 PE=4 SV=2 - [H9KYP7_CHICK]	349.01	0.4353	2	8	8	45	232	25.3	4.84
F1P0A1	Uncharacterized protein OS=Gallus gallus GN=XPNPEP1 PE=3 SV=2 - [F1P0A1_CHICK]	905.88	0.427	1	20	20	70	623	70	6.15
Q5ZLD9	Uncharacterized protein OS=Gallus gallus GN=RCJMB04_6j20 PE=2 SV=1 - [Q5ZLD9_CHICK]	75.75	0.056	1	2	2	3	393	43.2	8.31
E1BS97	Uncharacterized protein OS=Gallus gallus GN=PAK2 PE=4 SV=1 - [E1BS97_CHICK]	299.01	0.2303	1	5	9	29	521	57.5	5.77
F1P5S9	Uncharacterized protein (Fragment) OS=Gallus gallus GN=THUMPD3 PE=4 SV=2 - [F1P5S9_CHICK]	81.85	0.0815	1	4	4	6	491	54	7.06
E1BXK5	Uncharacterized protein (Fragment) OS=Gallus gallus PE=4 SV=2 - [E1BXK5_CHICK]	52.66	0.0332	2	2	2	4	813	92.3	6.1
Q9PVL6	Mitochondrial carrier homolog 2 OS=Gallus gallus GN=Mtch2 PE=2 SV=1 - [Q9PVL6_CHICK]	256.2	0.2341	1	5	5	45	299	33.1	9.31
Q5ZL03	Uncharacterized protein OS=Gallus gallus GN=GCLM PE=2 SV=1 - [Q5ZL03_CHICK]	293.2	0.3247	1	6	6	15	271	30.2	5.19
E1BW77	Uncharacterized protein OS=Gallus gallus GN=CD2AP PE=4 SV=2 - [E1BW77_CHICK]	499.22	0.3547	3	15	16	46	640	71.2	6.09
A4ZZ65	Calpain OS=Gallus gallus PE=2 SV=1 - [A4ZZ65_CHICK]	257.38	0.1518	3	7	8	14	705	80.3	5
O42133	Mu-calpain large subunit OS=Gallus gallus PE=2 SV=1 - [O42133_CHICK]	275.22	0.1706	1	8	9	17	715	81.4	6.11
E1C459	Uncharacterized protein OS=Gallus gallus GN=MYO1D PE=4 SV=2 - [E1C459_CHICK]	1085.18	0.3353	1	26	30	90	1041	118.7	9.26
F1NQL7	Uncharacterized protein OS=Gallus gallus GN=PPIP5K2 PE=4 SV=2 - [F1NQL7_CHICK]	85.77	0.0272	2	2	3	3	1249	140.8	6.64
E1BXG0	Peptidyl-prolyl cis-trans isomerase OS=Gallus gallus GN=PPIH PE=3 SV=1 - [E1BXG0_CHICK]	113.77	0.2034	1	3	4	14	177	19.2	8.07
E1BXJ6	Uncharacterized protein OS=Gallus gallus GN=SHPK PE=4 SV=2 - [E1BXJ6_CHICK]	22.66	0.0449	1	1	1	1	468	50.5	6.1
R4GLM6	Peptidyl-prolyl cis-trans isomerase OS=Gallus gallus GN=LOC100859332 PE=3 SV=1 - [R4GLM6_CHICK]	20.45	0.0952	1	1	1	1	147	16.1	8.66
F1NWS6	Uncharacterized protein OS=Gallus gallus GN=GRSF1 PE=4 SV=2 - [F1NWS6_CHICK]	138.12	0.2005	1	4	4	5	394	44.2	6.96
Q5ZMI0	Uncharacterized protein OS=Gallus gallus GN=SRSF7 PE=2 SV=1 - [Q5ZMI0_CHICK]	238.14	0.2735	2	2	7	26	223	26	11.8
E1BVX5	Uncharacterized protein OS=Gallus gallus GN=LOC100859609 PE=4 SV=2 - [E1BVX5_CHICK]	210.27	0.224	1	1	6	23	250	28.7	11.87
E1BWS2	Uncharacterized protein OS=Gallus gallus GN=NAPG PE=4 SV=1 - [E1BWS2_CHICK]	227.77	0.3089	1	9	9	16	314	35	5.63
F1N9D0	Uncharacterized protein (Fragment) OS=Gallus gallus GN=MAN1A1 PE=4 SV=2 - [F1N9D0_CHICK]	171.18	0.1215	1	4	4	10	469	53.6	6.25
F1NC49	Uncharacterized protein (Fragment) OS=Gallus gallus GN=AARSD1 PE=4 SV=2 - [F1NC49_CHICK]	40.04	0.0243	1	1	1	2	534	60.2	5.53
Q5ZJA2	Anamorsin OS=Gallus gallus GN=CIAPIN1 PE=2 SV=1 - [CPIN1_CHICK]	244.97	0.2353	2	5	5	11	306	32.6	5.12
F1NF15	Uncharacterized protein OS=Gallus gallus GN=DYNLRB1 PE=4 SV=2 - [F1NF15_CHICK]	79.89	0.2917	2	2	2	3	96	10.9	7.25
F1NSP7	26S protease regulatory subunit 4 (Fragment) OS=Gallus gallus GN=PSMC1 PE=2 SV=2 - [F1NSP7_CHICK]	364.36	0.3791	3	10	11	26	422	47.5	6.11
F1P4Y3	Serine/threonine-protein kinase 4 OS=Gallus gallus GN=STK4 PE=4 SV=1 - [F1P4Y3_CHICK]	129.97	0.1296	3	5	5	5	486	55.4	5.11
Q5ZIL3	Uncharacterized protein OS=Gallus gallus GN=RCJMB04_25e17 PE=2 SV=1 - [Q5ZIL3_CHICK]	211.46	0.4	2	6	6	14	200	22.4	5.44
Q5ZJA5	Uncharacterized protein OS=Gallus gallus GN=Gga.31975 PE=2 SV=1 - [Q5ZJA5_CHICK]	153.35	0.2287	1	4	4	6	258	28.1	8.54
F1NHH1	Uncharacterized protein OS=Gallus gallus GN=CSTB PE=4 SV=2 - [F1NHH1_CHICK]	127.51	0.5816	1	4	4	12	98	11.2	6.68
F1NZC0	Aldose 1-epimerase OS=Gallus gallus GN=GALM PE=3 SV=2 - [F1NZC0_CHICK]	387.96	0.3663	1	9	9	55	344	38	6.89
F1NU71	Mitochondrial import inner membrane translocase subunit TIM44 OS=Gallus gallus GN=TIMM44 PE=3 SV=2 - [F1NU71_CHICK]	232.56	0.1929	1	7	7	12	451	51.2	8.12
F1NNL9	Uncharacterized protein OS=Gallus gallus GN=TSR1 PE=4 SV=2 - [F1NNL9_CHICK]	79.65	0.0938	2	3	3	3	373	42.7	8.41
R4GF59	Uncharacterized protein OS=Gallus gallus GN=Gga.22975 PE=4 SV=1 - [R4GF59_CHICK]	103.4	0.0516	1	4	4	6	1433	164.1	6.58
F1NKZ6	Uncharacterized protein (Fragment) OS=Gallus gallus GN=EIF1AY PE=2 SV=2 - [F1NKZ6_CHICK]	26.65	0.0719	2	1	1	3	139	15.8	5.03
Q5ZLF6	Uncharacterized protein OS=Gallus gallus GN=RCJMB04_6g23 PE=2 SV=1 - [Q5ZLF6_CHICK]	90.52	0.2055	3	4	4	6	219	24.8	5.64
A4GTP0	Galectin OS=Gallus gallus PE=2 SV=1 - [A4GTP0_CHICK]	269.87	0.2905	4	7	7	38	241	25.7	8.27
B6RCN7	MHC class II beta OS=Gallus gallus PE=2 SV=1 - [B6RCN7_CHICK]	267.1	0.3954	56	2	7	40	263	29.3	6.55
F1C6W5	MHC class II antigen beta chain OS=Gallus gallus GN=B-LB PE=2 SV=1 - [F1C6W5_CHICK]	297.29	0.3954	63	2	7	45	263	29.3	6.92
B5BSJ8	MHC class II beta chain 2 OS=Gallus gallus GN=BLB2 PE=4 SV=1 - [B5BSJ8_CHICK]	206.21	0.3004	52	1	5	38	263	29.2	6.92
F1NQI0	Uncharacterized protein OS=Gallus gallus GN=AGA PE=4 SV=1 - [F1NQI0_CHICK]	55.98	0.0725	2	2	2	2	345	36.6	6.52
Q5ZJV3	Uncharacterized protein OS=Gallus gallus GN=DNAJA1 PE=2 SV=1 - [Q5ZJV3_CHICK]	146.78	0.1763	1	4	4	5	397	44.7	7.28
Q5ZMI9	Uncharacterized protein OS=Gallus gallus GN=VPS4B PE=2 SV=1 - [Q5ZMI9_CHICK]	260.66	0.1849	2	3	8	18	438	48.7	7.11
E1BYT2	Uncharacterized protein (Fragment) OS=Gallus gallus GN=VPS4A PE=4 SV=2 - [E1BYT2_CHICK]	225.92	0.1621	1	3	8	18	438	49.2	8.29
H9KYU8	Uncharacterized protein OS=Gallus gallus PE=4 SV=2 - [H9KYU8_CHICK]	273.41	0.3646	1	5	5	35	192	21.4	9.1
F2Z4M3	40S ribosomal protein S15 (Fragment) OS=Gallus gallus GN=RPS15 PE=2 SV=1 - [F2Z4M3_CHICK]	114.45	0.2847	2	2	2	5	144	16.9	10.39
E1BW84	Uncharacterized protein (Fragment) OS=Gallus gallus GN=FAM120A PE=4 SV=2 - [E1BW84_CHICK]	157.3	0.0709	1	5	5	8	1114	122.5	8.87
R4GLN0	Uncharacterized protein OS=Gallus gallus GN=CCDC124 PE=4 SV=1 - [R4GLN0_CHICK]	51.18	0.0588	1	1	1	2	221	25.9	9.45
F1NZR2	Uncharacterized protein OS=Gallus gallus PE=4 SV=2 - [F1NZR2_CHICK]	69.97	0.0406	1	1	2	15	493	53.9	4.97
Q5ZMF7	Uncharacterized protein OS=Gallus gallus GN=RCJMB04_2d1 PE=2 SV=1 - [Q5ZMF7_CHICK]	77.71	0.0538	1	2	3	15	483	52.5	6.6
F1NU18	Uncharacterized protein OS=Gallus gallus GN=PNPT1 PE=4 SV=2 - [F1NU18_CHICK]	67.82	0.0525	1	3	3	5	800	86.9	8.15
Q5ZM56	Uncharacterized protein OS=Gallus gallus GN=LOC100859123 PE=2 SV=1 - [Q5ZM56_CHICK]	248.61	0.3146	1	7	7	14	321	36.7	6.44
E1BSR5	Uncharacterized protein OS=Gallus gallus GN=RBM25 PE=4 SV=2 - [E1BSR5_CHICK]	82.2	0.0453	3	2	4	5	817	96.8	6.02
Q2I811	NK-lysin OS=Gallus gallus GN=LOC693257 PE=2 SV=1 - [Q2I811_CHICK]	276.98	0.35	1	6	6	34	140	15.2	6.32
F1NJB4	Uncharacterized protein OS=Gallus gallus GN=KDSR PE=2 SV=1 - [F1NJB4_CHICK]	67.72	0.0482	1	1	1	1	332	36.3	6.99
E1BT08	Uncharacterized protein OS=Gallus gallus GN=HSPH1 PE=3 SV=2 - [E1BT08_CHICK]	407.54	0.1575	1	11	12	21	997	111.2	6.1
R4GHS4	Uncharacterized protein OS=Gallus gallus PE=4 SV=1 - [R4GHS4_CHICK]	188.23	0.366	1	5	5	10	235	25	9.82
F1NQH4	Uncharacterized protein OS=Gallus gallus GN=PRPF40A PE=4 SV=2 - [F1NQH4_CHICK]	41.5	0.0133	3	1	1	2	750	84.7	5.53
E1C050	Eukaryotic translation initiation factor 3 subunit F OS=Gallus gallus GN=EIF3F PE=3 SV=1 - [E1C050_CHICK]	244.98	0.247	1	6	6	15	332	35.2	5.58
F1NNQ3	Vacuolar protein sorting-associated protein 29 (Fragment) OS=Gallus gallus GN=VPS29 PE=2 SV=1 - [F1NNQ3_CHICK]	208.55	0.375	2	3	5	19	184	20.7	7.05
E1C8L9	Uncharacterized protein OS=Gallus gallus GN=LOC416931 PE=4 SV=2 - [E1C8L9_CHICK]	154.79	0.1492	1	1	3	12	181	20.2	6.79
R4GJ10	Uncharacterized protein (Fragment) OS=Gallus gallus GN=CSAD PE=3 SV=1 - [R4GJ10_CHICK]	247.24	0.166	1	7	7	20	488	54.8	6.93
F1N9S3	Uncharacterized protein OS=Gallus gallus GN=FAM98A PE=2 SV=1 - [F1N9S3_CHICK]	132.99	0.1416	2	5	6	7	551	58.6	9.01
F1P579	Uncharacterized protein OS=Gallus gallus GN=CHCHD2 PE=4 SV=2 - [F1P579_CHICK]	133.36	0.2905	1	2	3	10	148	15.2	8.82
F1P3V4	Uncharacterized protein (Fragment) OS=Gallus gallus GN=LRRC47 PE=4 SV=2 - [F1P3V4_CHICK]	113.22	0.1043	1	4	4	6	575	61.6	8.34
F1NV50	Uncharacterized protein OS=Gallus gallus GN=NBAS PE=4 SV=2 - [F1NV50_CHICK]	46.18	0.0076	1	2	2	2	2376	269.4	5.54
E1BRW7	Uncharacterized protein OS=Gallus gallus GN=TTC35 PE=4 SV=1 - [E1BRW7_CHICK]	46.83	0.0404	1	1	1	1	297	34.9	6.57
F1P0Z7	ADP-ribosylation factor-like protein 8A OS=Gallus gallus GN=ARL8A PE=3 SV=2 - [F1P0Z7_CHICK]	77.46	0.2312	1	1	3	5	186	21.5	8.43
F1NII6	Uncharacterized protein OS=Gallus gallus GN=NHP2L1 PE=4 SV=2 - [F1NII6_CHICK]	119.57	0.6719	1	5	5	11	128	14.1	8.16
O57580	High molecular mass nuclear antigen (Fragment) OS=Gallus gallus PE=2 SV=1 - [O57580_CHICK]	210.86	0.0825	1	6	6	12	1151	109.6	9.86
F1NQG6	Signal transducing adapter molecule 2 OS=Gallus gallus GN=STAM2 PE=4 SV=1 - [F1NQG6_CHICK]	53.48	0.0367	2	1	1	1	436	48.4	4.84
F1NIU6	Uncharacterized protein OS=Gallus gallus GN=M6PR PE=2 SV=2 - [F1NIU6_CHICK]	42.81	0.055	1	1	1	4	291	32.3	5.39
R4GGN5	Uncharacterized protein OS=Gallus gallus PE=4 SV=1 - [R4GGN5_CHICK]	79.64	0.0905	1	1	1	1	199	22.3	7.17
F1NAS0	Uncharacterized protein OS=Gallus gallus GN=SUGT1 PE=4 SV=2 - [F1NAS0_CHICK]	123.11	0.1346	3	3	3	9	327	37.2	5.67
Q5ZL39	Uncharacterized protein OS=Gallus gallus GN=LOC100858156 PE=2 SV=1 - [Q5ZL39_CHICK]	325.74	0.3282	2	1	8	49	323	37	6.54
F1NA45	Uncharacterized protein OS=Gallus gallus GN=C5H14orf166 PE=4 SV=1 - [F1NA45_CHICK]	275.04	0.3891	2	7	7	14	239	27.4	6.25
E1C122	Uncharacterized protein OS=Gallus gallus GN=ELMO2 PE=2 SV=2 - [E1C122_CHICK]	26.72	0.0139	2	1	1	1	720	82.8	5.96
Q5F406	Uncharacterized protein OS=Gallus gallus GN=RCJMB04_3o14 PE=2 SV=1 - [Q5F406_CHICK]	181.78	0.1409	2	4	7	13	518	58.4	5.16
B9VVJ4	Signal transducer and activator of transcription OS=Gallus gallus GN=STAT5B PE=2 SV=1 - [B9VVJ4_CHICK]	58.44	0.0179	2	1	1	2	782	89.5	6.38
R4GLE6	Eukaryotic translation initiation factor 1 OS=Gallus gallus GN=EIF1 PE=4 SV=1 - [R4GLE6_CHICK]	173.87	0.3308	2	2	4	9	133	14.8	7.97
E1C8Z0	Dolichyl-diphosphooligosaccharide--protein glycosyltransferase subunit 2 OS=Gallus gallus GN=RPN2 PE=4 SV=2 - [E1C8Z0_CHICK]	214.94	0.1791	2	7	7	36	631	68.8	6.32
F1P1U3	Uncharacterized protein OS=Gallus gallus GN=CPT2 PE=2 SV=1 - [F1P1U3_CHICK]	274.13	0.4375	2	9	9	24	256	29.9	9.35
E1BVQ3	Uncharacterized protein OS=Gallus gallus GN=ARFGEF2 PE=4 SV=2 - [E1BVQ3_CHICK]	388.43	0.0722	1	5	10	19	1774	200	6.57
E1BVX9	Signal recognition particle subunit SRP72 OS=Gallus gallus GN=SRP72 PE=3 SV=1 - [E1BVX9_CHICK]	69.31	0.0626	2	3	3	4	671	74.4	9.2
D5LPR1	Fascin OS=Gallus gallus GN=FSCN1 PE=2 SV=1 - [D5LPR1_CHICK]	152.96	0.1265	1	4	4	8	490	54.1	7.2
E1BRZ5	Uncharacterized protein OS=Gallus gallus GN=LOC420807 PE=3 SV=2 - [E1BRZ5_CHICK]	103.51	0.1407	3	3	3	7	327	36.4	7.28
E1C2K6	Uncharacterized protein OS=Gallus gallus PE=4 SV=2 - [E1C2K6_CHICK]	155.15	0.0485	1	5	5	7	1566	172.7	5.15
Q5ZI80	Uncharacterized protein OS=Gallus gallus GN=RCJMB04_29h3 PE=2 SV=1 - [Q5ZI80_CHICK]	229.37	0.1986	1	1	6	11	443	51.7	5.62
E1C3U6	Uncharacterized protein OS=Gallus gallus GN=COPS2 PE=4 SV=2 - [E1C3U6_CHICK]	214.17	0.1964	1	1	6	11	443	51.5	5.6
Q5ZLT2	Uncharacterized protein OS=Gallus gallus GN=PDK3 PE=2 SV=1 - [Q5ZLT2_CHICK]	54.63	0.0764	1	2	2	4	406	46.6	7.83
F1NIR8	Uncharacterized protein (Fragment) OS=Gallus gallus GN=SCRN3 PE=4 SV=2 - [F1NIR8_CHICK]	106.56	0.1045	1	3	3	12	421	47	5.76
E1BSC0	Uncharacterized protein OS=Gallus gallus GN=DDX46 PE=4 SV=2 - [E1BSC0_CHICK]	79.83	0.0412	1	3	4	5	1043	119.1	9.26
F1NK12	Queuine tRNA-ribosyltransferase subunit QTRTD1 (Fragment) OS=Gallus gallus GN=QTRTD1 PE=3 SV=2 - [F1NK12_CHICK]	76.26	0.1097	2	3	3	3	401	44.8	5.38
F1NRJ7	Uncharacterized protein OS=Gallus gallus GN=LOC100858990 PE=4 SV=2 - [F1NRJ7_CHICK]	149.67	0.2267	1	5	5	13	247	27.7	5.88
F1P2J5	Uncharacterized protein OS=Gallus gallus GN=GNB1 PE=2 SV=1 - [F1P2J5_CHICK]	460.38	0.4029	4	7	10	58	340	37.3	6
F1NCQ3	Uncharacterized protein OS=Gallus gallus GN=LOC428278 PE=4 SV=2 - [F1NCQ3_CHICK]	126.61	0.1429	1	4	4	6	350	39.7	5.4
Q5ZMV0	Uncharacterized protein OS=Gallus gallus GN=HCLS1 PE=2 SV=1 - [Q5ZMV0_CHICK]	55.07	0.0485	1	2	2	3	515	57.2	4.86
F1NH54	Uncharacterized protein OS=Gallus gallus GN=STRN3 PE=4 SV=2 - [F1NH54_CHICK]	94.62	0.0406	1	1	3	3	812	88.8	5.3
R4GHI6	Uncharacterized protein OS=Gallus gallus PE=4 SV=1 - [R4GHI6_CHICK]	220.36	0.4244	1	6	6	13	205	23	7.71
R4GFS0	Uncharacterized protein OS=Gallus gallus GN=LOC100858240 PE=4 SV=1 - [R4GFS0_CHICK]	95.93	0.1262	1	2	2	6	206	23	9.19
F1P4I9	Proteasomal ubiquitin receptor ADRM1 OS=Gallus gallus GN=ADRM1 PE=2 SV=1 - [F1P4I9_CHICK]	59.09	0.0691	2	2	2	3	405	42.2	5.15
E1C0X6	Uncharacterized protein OS=Gallus gallus GN=IYD PE=4 SV=1 - [E1C0X6_CHICK]	51.33	0.0653	1	2	2	2	291	33.6	7.11
E1C262	Uncharacterized protein OS=Gallus gallus PE=4 SV=2 - [E1C262_CHICK]	192.81	0.0653	1	6	6	9	1240	140.5	7.18
F2XNG5	Fowlicidin-2 OS=Gallus gallus GN=CathL2 PE=2 SV=1 - [F2XNG5_CHICK]	99.27	0.2338	3	2	2	4	154	16.9	8
Q5XNV3	Cytoplasmic activation-proliferation-associated protein 1 OS=Gallus gallus GN=CAPRIN1 PE=2 SV=1 - [Q5XNV3_CHICK]	144.43	0.084	1	5	5	9	702	77.9	5.16
E1C8Z5	Uncharacterized protein OS=Gallus gallus GN=SH3BGRL3 PE=4 SV=1 - [E1C8Z5_CHICK]	41.79	0.1398	1	1	1	2	93	10.5	5.17
E1C230	Uncharacterized protein (Fragment) OS=Gallus gallus GN=VPS24 PE=4 SV=2 - [E1C230_CHICK]	34.58	0.0548	1	1	1	1	219	24.6	5.26
F1P4R1	Uncharacterized protein OS=Gallus gallus GN=EPHX1 PE=4 SV=2 - [F1P4R1_CHICK]	479.4	0.4203	1	14	14	36	464	53.2	7.43
Q6IEC5	Putative ISG12(2) protein OS=Gallus gallus GN=ISG12(2) PE=4 SV=1 - [Q6IEC5_CHICK]	347.32	0.8879	1	6	6	65	107	10.3	10.17
E1BYP1	Uncharacterized protein OS=Gallus gallus GN=KIF13B PE=3 SV=2 - [E1BYP1_CHICK]	188.75	0.0369	3	5	6	10	1950	216.2	5.78
E1C5L8	Uncharacterized protein OS=Gallus gallus GN=MRPL44 PE=4 SV=1 - [E1C5L8_CHICK]	60.24	0.0491	1	1	1	1	326	36	9.54
Q5ZJZ1	Uncharacterized protein OS=Gallus gallus GN=RCJMB04_14f2 PE=2 SV=1 - [Q5ZJZ1_CHICK]	113.66	0.042	2	3	3	5	976	110.1	6.01
E1C3B2	Cytochrome c oxidase subunit 6A, mitochondrial OS=Gallus gallus GN=COX6A1 PE=3 SV=1 - [E1C3B2_CHICK]	166.28	0.5833	1	4	4	35	108	11.8	9.35
D2D3P4	Rab27a OS=Gallus gallus GN=Rab27a PE=2 SV=1 - [D2D3P4_CHICK]	158.58	0.2443	1	5	5	13	221	25.1	5.36
F1NGI2	Uncharacterized protein (Fragment) OS=Gallus gallus GN=GIMAP1 PE=4 SV=2 - [F1NGI2_CHICK]	88.56	0.1217	1	2	3	5	263	29.6	7.47
E1BSA7	Uncharacterized protein OS=Gallus gallus GN=SEC24A PE=4 SV=2 - [E1BSA7_CHICK]	533.05	0.1718	1	11	14	33	1100	120	7.94
F1NUG2	Uncharacterized protein OS=Gallus gallus GN=CYP20A1 PE=4 SV=2 - [F1NUG2_CHICK]	84.43	0.0778	1	3	3	5	463	52.4	6.99
B4X9P4	Microsomal glutathione S-transferase 1 OS=Gallus gallus GN=MGST1 PE=2 SV=1 - [B4X9P4_CHICK]	194.86	0.2645	3	4	4	32	155	17.2	9.66
Q5ZHV6	GrpE protein homolog OS=Gallus gallus GN=GRPEL1 PE=2 SV=1 - [Q5ZHV6_CHICK]	201.62	0.2387	1	4	4	11	222	24.8	7.49
F1P277	Uncharacterized protein OS=Gallus gallus GN=LDHD PE=4 SV=2 - [F1P277_CHICK]	191.32	0.2212	1	5	5	6	452	47.9	6.79
Q5ZKQ0	Uncharacterized protein OS=Gallus gallus GN=RCJMB04_9l13 PE=2 SV=1 - [Q5ZKQ0_CHICK]	32.38	0.0641	2	1	1	1	343	38.6	7.87
R4GKU8	Amine oxidase OS=Gallus gallus GN=Gga.28399 PE=3 SV=1 - [R4GKU8_CHICK]	92.81	0.0718	1	3	3	6	710	79.3	8.29
E1BZL0	Ubiquitin carboxyl-terminal hydrolase OS=Gallus gallus GN=USP24 PE=3 SV=2 - [E1BZL0_CHICK]	70.02	0.0188	1	3	3	3	2292	258.7	6.58
R4GM84	Uncharacterized protein (Fragment) OS=Gallus gallus GN=LOC100859443 PE=4 SV=1 - [R4GM84_CHICK]	66.71	0.3529	2	2	2	11	85	9.4	4.22
F1NW57	Uncharacterized protein (Fragment) OS=Gallus gallus GN=GALNS PE=4 SV=1 - [F1NW57_CHICK]	51.03	0.0288	1	1	1	3	521	58.1	7.37
R4GFV6	Oxysterol-binding protein (Fragment) OS=Gallus gallus GN=OSBP PE=3 SV=1 - [R4GFV6_CHICK]	254.88	0.1216	2	7	7	16	691	78.3	6.93
Q5ZK39	Uncharacterized protein OS=Gallus gallus GN=RCJMB04_13f24 PE=2 SV=1 - [Q5ZK39_CHICK]	81.05	0.2519	1	1	2	5	131	13.4	9.1
F1NP13	Uncharacterized protein (Fragment) OS=Gallus gallus GN=IRF2BP2 PE=4 SV=2 - [F1NP13_CHICK]	74.99	0.1225	1	1	2	5	253	26.3	8.09
E1BVR7	Uncharacterized protein OS=Gallus gallus GN=PPM1G PE=3 SV=2 - [E1BVR7_CHICK]	81.92	0.0517	1	2	2	2	561	60.8	4.45
Q5ZK61	Uncharacterized protein OS=Gallus gallus GN=NDUFB5 PE=2 SV=1 - [Q5ZK61_CHICK]	71.75	0.129	1	2	2	3	186	21.3	9.13
F1P1D9	Cysteine--tRNA ligase, cytoplasmic (Fragment) OS=Gallus gallus GN=CARS PE=2 SV=2 - [F1P1D9_CHICK]	230.46	0.127	3	8	8	11	740	85	6.7
E1BYW9	Proteasome subunit beta type OS=Gallus gallus GN=PSMB3 PE=3 SV=1 - [E1BYW9_CHICK]	275.69	0.361	1	6	6	21	205	23.1	5.41
E1C5P5	Uncharacterized protein OS=Gallus gallus PE=4 SV=2 - [E1C5P5_CHICK]	184.56	0.0963	1	3	5	9	706	80.6	6.54
F1NLW2	Uncharacterized protein OS=Gallus gallus GN=GTPBP1 PE=2 SV=2 - [F1NLW2_CHICK]	37.01	0.018	1	1	1	2	667	72	8.4
F1P4P0	Ubiquitin-fold modifier 1 (Fragment) OS=Gallus gallus GN=UFM1 PE=2 SV=1 - [F1P4P0_CHICK]	52.64	0.1786	2	1	1	7	84	9	9.6
F1P006	Toll-interacting protein OS=Gallus gallus GN=TOLLIP PE=4 SV=1 - [F1P006_CHICK]	60.62	0.1752	2	3	3	5	274	30.6	5.16
E1C8N0	Uncharacterized protein OS=Gallus gallus GN=FAM82A1 PE=4 SV=1 - [E1C8N0_CHICK]	220.52	0.1947	1	7	7	16	416	46.6	5.67
D0VX32	Mitochondrial ubiquinol-cytochrome c reductase ubiquinone-binding protein qp-c OS=Gallus gallus PE=1 SV=1 - [D0VX32_CHICK]	199.66	0.8148	2	5	5	26	81	9.5	9.6
F1P3M9	Uncharacterized protein OS=Gallus gallus GN=C4BPA PE=4 SV=2 - [F1P3M9_CHICK]	93.49	0.1153	2	4	4	4	451	48.7	6.23
F1NA36	Uncharacterized protein OS=Gallus gallus GN=SEC24B PE=4 SV=2 - [F1NA36_CHICK]	190.1	0.0449	3	2	5	12	1135	124.3	6.76
E1C1T1	Uncharacterized protein OS=Gallus gallus GN=OCIAD1 PE=4 SV=1 - [E1C1T1_CHICK]	217.81	0.3518	1	7	7	20	253	28.2	7.39
Q5ZKU6	H2-calponin OS=Gallus gallus GN=RCJMB04_9b22 PE=2 SV=1 - [Q5ZKU6_CHICK]	91.53	0.1082	2	3	3	3	305	33.4	8.31
Q5F419	Uncharacterized protein OS=Gallus gallus GN=VAPA PE=2 SV=1 - [Q5F419_CHICK]	210.27	0.3907	1	3	5	53	151	16.9	9.03
Q5ZJJ3	Uncharacterized protein OS=Gallus gallus GN=RCJMB04_17k23 PE=2 SV=1 - [Q5ZJJ3_CHICK]	299.82	0.3251	2	6	8	46	243	27.3	7.4
F1NDK7	Uncharacterized protein OS=Gallus gallus GN=DPP4 PE=4 SV=2 - [F1NDK7_CHICK]	379.06	0.1654	1	1	10	25	762	86.5	5.63
Q5ZI81	Uncharacterized protein OS=Gallus gallus GN=RCJMB04_29g21 PE=2 SV=1 - [Q5ZI81_CHICK]	374.2	0.1634	1	1	10	26	759	86.3	6.04
F1NEN7	Uncharacterized protein (Fragment) OS=Gallus gallus GN=COQ4 PE=3 SV=2 - [F1NEN7_CHICK]	93.58	0.1636	1	3	3	5	275	30.7	7.77
E1BY41	Uncharacterized protein OS=Gallus gallus GN=PLA2G12B PE=4 SV=2 - [E1BY41_CHICK]	75.24	0.1343	1	2	2	9	201	22.6	5.94
F1NM65	Uncharacterized protein OS=Gallus gallus GN=LOC100858492 PE=4 SV=2 - [F1NM65_CHICK]	155.33	0.14	3	5	5	12	550	61.5	6.33
E1BX77	Uncharacterized protein OS=Gallus gallus GN=CLPX PE=4 SV=2 - [E1BX77_CHICK]	70.26	0.0446	3	2	2	3	605	66.2	7.56
F1N903	Uncharacterized protein OS=Gallus gallus GN=PSMD6 PE=4 SV=2 - [F1N903_CHICK]	95.44	0.1234	1	4	4	4	389	45.5	6.18
E1C934	Uncharacterized protein OS=Gallus gallus GN=CCBL2 PE=4 SV=2 - [E1C934_CHICK]	36.22	0.0508	1	2	2	2	453	51.1	7.93
F1NH92	Apolipoprotein O-like OS=Gallus gallus GN=APOOL PE=4 SV=1 - [F1NH92_CHICK]	139.39	0.2132	2	4	4	6	272	30.1	9.55
Q9YH14	Progesterone receptor binding protein OS=Gallus gallus GN=rbf PE=4 SV=1 - [Q9YH14_CHICK]	128.79	0.6761	2	4	4	12	71	8.3	8.37
Q5XXW5	MHC class I antigen (Fragment) OS=Gallus gallus PE=3 SV=1 - [Q5XXW5_CHICK]	213	0.5309	11	2	9	42	81	9.4	4.84
F1NGU9	Cleavage and polyadenylation-specificity factor subunit 6 OS=Gallus gallus GN=CPSF6 PE=2 SV=1 - [F1NGU9_CHICK]	102.59	0.0984	2	4	4	8	549	59.1	7.4
F1NAX3	Phosphoglycolate phosphatase (Fragment) OS=Gallus gallus GN=PGP PE=4 SV=2 - [F1NAX3_CHICK]	191.5	0.4946	1	1	7	23	186	19.8	4.68
F1NN78	Uncharacterized protein OS=Gallus gallus GN=NECAP2 PE=4 SV=2 - [F1NN78_CHICK]	153.11	0.2481	2	4	4	7	266	28.9	8.09
F1NCG5	Uncharacterized protein (Fragment) OS=Gallus gallus GN=LRRFIP1 PE=4 SV=2 - [F1NCG5_CHICK]	171.92	0.0848	1	2	4	10	613	69.9	5.99
F1P2P4	Uncharacterized protein OS=Gallus gallus GN=CARKD PE=3 SV=2 - [F1P2P4_CHICK]	169.52	0.2081	1	4	4	8	298	32.2	7.47
F1NNV0	Sarcoplasmic/endoplasmic reticulum calcium ATPase 3 OS=Gallus gallus GN=ATP2A3 PE=3 SV=2 - [F1NNV0_CHICK]	389.03	0.1267	2	3	9	32	1042	115.3	6.01
F1NSI8	Uncharacterized protein OS=Gallus gallus PE=4 SV=2 - [F1NSI8_CHICK]	104.83	0.2337	2	1	3	5	184	21.3	7.3
E1BZP9	Translation initiation factor IF-2 OS=Gallus gallus GN=MTIF2 PE=4 SV=2 - [E1BZP9_CHICK]	78.24	0.0524	1	3	3	3	725	81.2	8.57
F1NLM6	Uncharacterized protein OS=Gallus gallus GN=PPP2R5E PE=4 SV=2 - [F1NLM6_CHICK]	73.2	0.0621	1	2	2	2	435	50.7	6.55
Q7LZS1	12K serum protein, beta-2-m cross-reactive (Fragment) OS=Gallus gallus PE=1 SV=1 - [Q7LZS1_CHICK]	79.41	0.7143	1	2	2	11	35	4	5.02
F1N9B0	Uncharacterized protein OS=Gallus gallus GN=LOC769668 PE=3 SV=2 - [F1N9B0_CHICK]	477.44	0.4208	1	5	11	139	259	27.4	8.02
F1P318	Uncharacterized protein OS=Gallus gallus GN=GLYCTK PE=4 SV=2 - [F1P318_CHICK]	134.19	0.0832	1	3	3	8	505	52.9	6.37
F1N9P7	Uncharacterized protein OS=Gallus gallus GN=CPPED1 PE=4 SV=2 - [F1N9P7_CHICK]	90.51	0.1524	1	3	3	3	315	35.9	6.46
R4GGH9	Uncharacterized protein OS=Gallus gallus GN=MRPL53 PE=4 SV=1 - [R4GGH9_CHICK]	53.42	0.2593	1	2	2	3	108	12.2	9.54
Q25QX5	BASH/BLNK N-terminal associated protein 1 OS=Gallus gallus GN=BNAS1 PE=2 SV=1 - [Q25QX5_CHICK]	77.79	0.0802	1	1	1	1	237	26.7	8.84
Q5ZJW2	Uncharacterized protein OS=Gallus gallus GN=NDUFB8 PE=2 SV=1 - [Q5ZJW2_CHICK]	165.03	0.3246	1	5	5	11	191	21.9	8.29
E1BQ58	Uncharacterized protein OS=Gallus gallus GN=MRRF PE=4 SV=1 - [E1BQ58_CHICK]	60.09	0.1197	1	2	2	2	259	28.5	9.69
F1NNC9	Methylthioribulose-1-phosphate dehydratase OS=Gallus gallus GN=APIP PE=3 SV=1 - [F1NNC9_CHICK]	132.61	0.2355	2	4	4	8	242	26.8	6.52
E1BWS9	Uncharacterized protein (Fragment) OS=Gallus gallus GN=SERF2 PE=4 SV=2 - [E1BWS9_CHICK]	99.85	0.237	1	2	2	4	135	14.6	4.89
E1C6G6	Uncharacterized protein OS=Gallus gallus GN=SRP54 PE=3 SV=2 - [E1C6G6_CHICK]	130.54	0.1358	1	5	5	5	508	56.2	8.57
E1BQ94	Uncharacterized protein OS=Gallus gallus GN=LOC100859597 PE=4 SV=2 - [E1BQ94_CHICK]	20.6	0.0988	2	1	1	1	162	19	7.62
E1C6E8	Uncharacterized protein OS=Gallus gallus GN=PALMD PE=4 SV=2 - [E1C6E8_CHICK]	164.05	0.1113	1	6	6	9	548	62.6	5.43
E1C2S3	Uncharacterized protein OS=Gallus gallus GN=RABEP1 PE=4 SV=2 - [E1C2S3_CHICK]	112.54	0.0721	3	4	4	6	860	99.3	4.97
E1C1P9	Uncharacterized protein OS=Gallus gallus GN=MRPS27 PE=4 SV=1 - [E1C1P9_CHICK]	63.55	0.0713	1	2	2	2	407	46.7	6.13
E1BRI2	Uncharacterized protein OS=Gallus gallus GN=LOC100857286 PE=4 SV=2 - [E1BRI2_CHICK]	163.49	0.1282	2	7	7	8	694	77.7	5.83
F1NPA2	Uncharacterized protein (Fragment) OS=Gallus gallus GN=PSMD11 PE=4 SV=2 - [F1NPA2_CHICK]	297.77	0.2056	1	7	7	17	428	47.9	6.37
F6SQ85	Uncharacterized protein (Fragment) OS=Gallus gallus GN=MST4 PE=4 SV=1 - [F6SQ85_CHICK]	281.21	0.2091	5	6	6	22	416	47	6.3
Q5F3K9	Uncharacterized protein OS=Gallus gallus GN=MTX3 PE=2 SV=1 - [Q5F3K9_CHICK]	44.22	0.0688	2	1	1	2	247	27.8	7.21
Q8AWB8	Cohesin complex subunit OS=Gallus gallus GN=SMC3 PE=2 SV=1 - [Q8AWB8_CHICK]	115.79	0.0468	1	4	4	5	1217	141.5	7.06
E1BUA1	Uncharacterized protein OS=Gallus gallus GN=Gga.40168 PE=4 SV=2 - [E1BUA1_CHICK]	89.77	0.0294	1	2	3	4	954	107.4	5.45
R4GJX0	Uncharacterized protein OS=Gallus gallus GN=NUDT2 PE=3 SV=1 - [R4GJX0_CHICK]	114.14	0.2886	1	3	3	5	149	17	6.19
F1P2G2	Uncharacterized protein (Fragment) OS=Gallus gallus GN=EPS15L1 PE=4 SV=2 - [F1P2G2_CHICK]	137.76	0.0527	1	4	4	7	911	100.3	5.08
Q5ZHP4	Uncharacterized protein OS=Gallus gallus GN=TPD52 PE=2 SV=1 - [Q5ZHP4_CHICK]	118.54	0.1413	2	3	3	16	184	19.8	4.94
H9KZJ3	Uncharacterized protein OS=Gallus gallus PE=4 SV=2 - [H9KZJ3_CHICK]	98.37	0.0416	1	2	2	4	673	74.6	6.49
D9N195	Melanoma differentiation associated protein-5 OS=Gallus gallus GN=MDA5 PE=2 SV=1 - [D9N195_CHICK]	236.41	0.0779	4	5	5	11	1001	114.8	6.39
E1BT61	Uncharacterized protein OS=Gallus gallus GN=UBA3 PE=4 SV=1 - [E1BT61_CHICK]	185.61	0.203	1	5	5	8	463	51.6	5.45
F1NWL9	Uncharacterized protein OS=Gallus gallus GN=ZC3HAV1 PE=4 SV=2 - [F1NWL9_CHICK]	152.25	0.0753	2	3	3	10	704	80.5	8.22
F1NFS8	Uncharacterized protein (Fragment) OS=Gallus gallus GN=LOC100857820 PE=3 SV=2 - [F1NFS8_CHICK]	663.32	0.6416	1	7	15	205	279	29.6	8.73
H9KZH2	Uncharacterized protein (Fragment) OS=Gallus gallus GN=LOC429566 PE=4 SV=2 - [H9KZH2_CHICK]	169.92	0.1702	1	5	5	11	329	35.7	8.15
F1NY54	Uncharacterized protein OS=Gallus gallus GN=THRAP3 PE=4 SV=2 - [F1NY54_CHICK]	178.93	0.0839	2	6	6	10	966	109.8	10.17
E1BYN9	Uncharacterized protein OS=Gallus gallus GN=PRPSAP1 PE=4 SV=1 - [E1BYN9_CHICK]	275.89	0.295	1	5	8	14	383	42.4	8.06
F1NCP7	Uncharacterized protein OS=Gallus gallus GN=RINT1 PE=4 SV=2 - [F1NCP7_CHICK]	58.86	0.026	1	1	1	1	768	87.9	5.33
F1NCV8	Uncharacterized protein (Fragment) OS=Gallus gallus PE=4 SV=1 - [F1NCV8_CHICK]	70.6	0.058	1	2	2	5	483	54.8	6.57
E1BTY4	Sorting nexin OS=Gallus gallus GN=SNX9 PE=3 SV=1 - [E1BTY4_CHICK]	137.86	0.11	1	5	5	7	600	67.1	5.58
F1NVR6	Uncharacterized protein OS=Gallus gallus GN=NAA15 PE=4 SV=2 - [F1NVR6_CHICK]	175.96	0.0968	2	6	6	14	816	95.3	6.74
R4GKG6	Uncharacterized protein OS=Gallus gallus GN=LOC100857593 PE=3 SV=1 - [R4GKG6_CHICK]	76.96	0.1774	1	3	3	4	265	29	7.71
E1BUJ8	Uncharacterized protein OS=Gallus gallus GN=CHCHD4 PE=4 SV=1 - [E1BUJ8_CHICK]	116	0.2174	1	3	3	4	138	15.5	4.35
F1P4U4	Ubiquitin carboxyl-terminal hydrolase (Fragment) OS=Gallus gallus GN=USP7 PE=2 SV=1 - [F1P4U4_CHICK]	95.75	0.0493	2	4	4	5	1076	125.4	5.71
D0EL81	Glutathione reductase (Fragment) OS=Gallus gallus PE=2 SV=1 - [D0EL81_CHICK]	264.49	0.4585	1	1	7	20	229	24.9	7.97
Q5ZM58	Uncharacterized protein OS=Gallus gallus GN=ACTR1A PE=2 SV=1 - [Q5ZM58_CHICK]	325.32	0.3271	1	8	9	25	376	42.6	6.64
Q5ZJ38	Uncharacterized protein OS=Gallus gallus GN=RANBP1 PE=2 SV=1 - [Q5ZJ38_CHICK]	77.01	0.1635	1	2	2	5	208	24.2	5.24
F1NZY9	Uncharacterized protein OS=Gallus gallus GN=CYB5R3 PE=2 SV=1 - [F1NZY9_CHICK]	49.83	0.093	1	2	2	3	301	34.1	8.53
D0VX26	Mitochondrial cytochrome c1, heme protein OS=Gallus gallus PE=1 SV=1 - [D0VX26_CHICK]	238.1	0.5975	1	8	8	26	241	26.9	6.79
F1NJV1	Uncharacterized protein OS=Gallus gallus GN=PAOX PE=4 SV=2 - [F1NJV1_CHICK]	48.22	0.0757	1	2	2	2	502	54.9	5.05
E1C8R1	Probable ATP-dependent RNA helicase DDX6 OS=Gallus gallus GN=DDX6 PE=4 SV=1 - [E1C8R1_CHICK]	126.38	0.0952	2	4	4	8	483	54.4	8.78
F1NGU0	Uncharacterized protein OS=Gallus gallus GN=MMAA PE=4 SV=2 - [F1NGU0_CHICK]	41.83	0.0388	1	1	1	1	412	45.9	9.29
F1NSB6	Uncharacterized protein (Fragment) OS=Gallus gallus GN=ANKFY1 PE=4 SV=2 - [F1NSB6_CHICK]	101.61	0.0668	1	5	5	5	1168	128.6	5.97
E1C1Q1	Uncharacterized protein OS=Gallus gallus GN=NOLC1 PE=4 SV=2 - [E1C1Q1_CHICK]	122.48	0.0675	1	3	3	7	696	72.4	9.64
E1C6G9	Uncharacterized protein OS=Gallus gallus GN=NCKAP1 PE=4 SV=2 - [E1C6G9_CHICK]	154.97	0.0785	1	5	5	7	1134	129.4	6.58
E1C1S1	Uncharacterized protein OS=Gallus gallus GN=ENPP3 PE=4 SV=2 - [E1C1S1_CHICK]	498.92	0.1648	1	12	12	45	886	100.7	5.97
Q5ZJI7	Uncharacterized protein OS=Gallus gallus GN=ARPC1A PE=2 SV=1 - [Q5ZJI7_CHICK]	212.32	0.2946	1	9	9	26	370	41.7	8.31
Q5ZI93	Uncharacterized protein OS=Gallus gallus GN=TPD52L2 PE=2 SV=1 - [Q5ZI93_CHICK]	45.07	0.078	1	1	1	2	205	22.2	5.74
Q5F4B4	Cell-cycle related and expression-elevated protein in tumor OS=Gallus gallus GN=CREPT PE=2 SV=1 - [Q5F4B4_CHICK]	97.59	0.1692	2	4	4	7	325	36.8	5.81
E1BWX3	Uncharacterized protein (Fragment) OS=Gallus gallus GN=MCU PE=4 SV=2 - [E1BWX3_CHICK]	164.92	0.1357	1	5	5	15	339	39	8.19
E1C5M4	Uncharacterized protein OS=Gallus gallus GN=AGPHD1 PE=4 SV=2 - [E1C5M4_CHICK]	48.35	0.0822	1	2	2	3	377	41.4	5.95
A5HUM0	Transporter associated with antigen processing 1 OS=Gallus gallus GN=TAP1 PE=2 SV=1 - [A5HUM0_CHICK]	405.96	0.259	16	11	11	26	583	62.8	7.85
F1NF28	Uncharacterized protein OS=Gallus gallus GN=WAPAL PE=2 SV=2 - [F1NF28_CHICK]	39.52	0.015	1	1	1	1	1198	133.4	5.26
F1P0I1	Uncharacterized protein OS=Gallus gallus PE=4 SV=2 - [F1P0I1_CHICK]	630.73	0.1604	1	21	21	30	1821	210.8	6.6
Q5ZL99	Uncharacterized protein (Fragment) OS=Gallus gallus GN=RCJMB04_7b3 PE=2 SV=1 - [Q5ZL99_CHICK]	215.49	0.264	2	6	6	16	322	36.9	6.98
H9L0H1	Transcription elongation factor SPT5 OS=Gallus gallus GN=SUPT5H PE=3 SV=2 - [H9L0H1_CHICK]	77.38	0.0389	2	3	3	3	1079	119.9	5.1
B5BSG3	Transporter associated with antigen processing 2 OS=Gallus gallus GN=TAP2 PE=3 SV=1 - [B5BSG3_CHICK]	581.41	0.2611	5	2	11	35	701	75.8	6.8
F1P5J8	N-acetylglucosamine-6-phosphate deacetylase (Fragment) OS=Gallus gallus GN=AMDHD2 PE=3 SV=1 - [F1P5J8_CHICK]	254.37	0.1797	1	5	5	17	423	45.6	6.8
F1NHE1	Uncharacterized protein OS=Gallus gallus GN=MAP2K3 PE=4 SV=1 - [F1NHE1_CHICK]	57.17	0.1047	2	2	2	3	258	29.7	6.32
F1NCS2	Uncharacterized protein OS=Gallus gallus GN=EWSR1 PE=4 SV=2 - [F1NCS2_CHICK]	161.17	0.0917	2	4	4	8	687	71.7	9.31
E1C2F4	Uncharacterized protein OS=Gallus gallus GN=LOC422305 PE=4 SV=1 - [E1C2F4_CHICK]	686.61	0.8393	1	14	17	575	224	24.2	7.93
F1NBN0	Uncharacterized protein (Fragment) OS=Gallus gallus PE=4 SV=2 - [F1NBN0_CHICK]	167.58	0.0996	1	5	5	10	482	53.3	7.36
Q5ZIG5	Uncharacterized protein OS=Gallus gallus GN=GFPT1 PE=2 SV=1 - [Q5ZIG5_CHICK]	1107.92	0.4793	3	24	24	94	699	78.7	6.47
E1C477	Uncharacterized protein OS=Gallus gallus GN=UBQLN1 PE=4 SV=2 - [E1C477_CHICK]	205.86	0.135	1	4	5	7	585	62.8	5.27
F1NNE0	Uncharacterized protein (Fragment) OS=Gallus gallus GN=DNAJA3 PE=3 SV=2 - [F1NNE0_CHICK]	58.93	0.1004	1	3	3	4	448	48.5	9.39
F1NYN9	Uncharacterized protein (Fragment) OS=Gallus gallus GN=LOC769292 PE=4 SV=2 - [F1NYN9_CHICK]	134.05	0.1352	1	3	3	5	355	38.9	5.91
F1NUW0	Uncharacterized protein (Fragment) OS=Gallus gallus GN=HIGD2A PE=4 SV=2 - [F1NUW0_CHICK]	57.39	0.2	1	1	1	2	105	11.2	11.14
F1P541	Uncharacterized protein OS=Gallus gallus GN=UCHL5 PE=4 SV=2 - [F1P541_CHICK]	124.25	0.1481	2	4	4	4	297	33.7	5.36
E1BW97	Uncharacterized protein OS=Gallus gallus GN=AP3B1 PE=4 SV=2 - [E1BW97_CHICK]	289.24	0.137	2	10	10	12	1022	114	5.97
E1BXJ0	Protein-L-isoaspartate O-methyltransferase OS=Gallus gallus GN=LOC423008 PE=3 SV=2 - [E1BXJ0_CHICK]	22.58	0.0685	1	1	1	1	248	27.1	6.89
E1BV45	Uncharacterized protein (Fragment) OS=Gallus gallus GN=RNPS1 PE=4 SV=2 - [E1BV45_CHICK]	54.37	0.0424	1	1	1	2	283	31.7	11.94
E1C9H8	Uncharacterized protein OS=Gallus gallus GN=LOC100858827 PE=4 SV=1 - [E1C9H8_CHICK]	234.91	0.22	2	8	8	17	400	45.5	4.89
Q5F422	Uncharacterized protein OS=Gallus gallus GN=DEK PE=2 SV=1 - [Q5F422_CHICK]	136.11	0.1084	1	4	4	7	369	42.1	8.51
E1C2Q4	Uncharacterized protein OS=Gallus gallus GN=UBXN4 PE=4 SV=1 - [E1C2Q4_CHICK]	49.32	0.0665	1	2	2	2	511	57	5.96
F1NLL4	Uncharacterized protein OS=Gallus gallus GN=NUTF2 PE=4 SV=2 - [F1NLL4_CHICK]	68.73	0.2362	2	2	2	2	127	14.4	6.35
F1NM72	Uncharacterized protein OS=Gallus gallus GN=GNAS PE=4 SV=2 - [F1NM72_CHICK]	61.9	0.0826	1	2	2	12	339	39.6	5.95
F1NC22	Uncharacterized protein OS=Gallus gallus PE=4 SV=2 - [F1NC22_CHICK]	38.45	0.1322	1	1	1	1	121	12.3	4.42
F1NRR6	Uncharacterized protein OS=Gallus gallus GN=PDZK1 PE=4 SV=2 - [F1NRR6_CHICK]	681.48	0.4165	1	19	19	82	521	57.6	7.11
F1NRB7	Sodium/potassium-transporting ATPase subunit beta-1 OS=Gallus gallus GN=ATP1B1 PE=3 SV=2 - [F1NRB7_CHICK]	584.39	0.6411	2	3	14	197	248	28.5	5.82
H9L0E7	Uncharacterized protein OS=Gallus gallus GN=SGTA PE=4 SV=2 - [H9L0E7_CHICK]	139.29	0.2013	2	4	4	10	313	33.7	4.83
Q5ZIV9	Adseverin OS=Gallus gallus GN=SCIN PE=2 SV=2 - [ADSV_CHICK]	1298.3	0.6834	1	34	35	232	717	80.5	5.72
F1P4E5	Uncharacterized protein (Fragment) OS=Gallus gallus GN=RABGGTB PE=4 SV=1 - [F1P4E5_CHICK]	57.19	0.07	1	2	2	2	343	37.9	5.1
R4GGE2	Uncharacterized protein OS=Gallus gallus GN=LOC431244 PE=4 SV=1 - [R4GGE2_CHICK]	38.83	0.0135	1	1	1	1	669	72.4	7.99
Q5ZHL5	Uncharacterized protein OS=Gallus gallus GN=NFU1 PE=2 SV=1 - [Q5ZHL5_CHICK]	47.13	0.056	1	1	1	2	232	26	4.67
R4GJZ6	Uncharacterized protein OS=Gallus gallus GN=GOLPH3 PE=4 SV=1 - [R4GJZ6_CHICK]	243.87	0.2279	1	5	5	12	294	33.3	6.71
B6V3I0	CAST OS=Gallus gallus GN=CAST PE=2 SV=1 - [B6V3I0_CHICK]	477.7	0.2122	5	13	13	34	768	81.4	5.62
F1NVW3	Uncharacterized protein (Fragment) OS=Gallus gallus GN=IGF2BP2 PE=4 SV=2 - [F1NVW3_CHICK]	393.37	0.2232	1	6	9	20	542	58.8	8.54
E1BTE0	Single-stranded DNA-binding protein OS=Gallus gallus GN=SSBP1 PE=3 SV=2 - [E1BTE0_CHICK]	173.71	0.3684	1	5	5	17	152	17.5	9.45
F1NT11	Uncharacterized protein (Fragment) OS=Gallus gallus GN=Gga.17875 PE=4 SV=2 - [F1NT11_CHICK]	142.39	0.0508	1	5	5	7	1358	148.6	8.13
E1C6F0	U1 small nuclear ribonucleoprotein C OS=Gallus gallus GN=SNRPC PE=3 SV=1 - [RU1C_CHICK]	47.61	0.0755	1	1	1	4	159	17.4	9.67
H9KYW5	Uncharacterized protein OS=Gallus gallus GN=CTSS PE=3 SV=2 - [H9KYW5_CHICK]	148.74	0.1707	2	3	3	18	328	36.3	7.09
F1NY74	Uncharacterized protein OS=Gallus gallus GN=C14H16orf62 PE=4 SV=2 - [F1NY74_CHICK]	40.63	0.0133	1	1	1	1	979	111.3	7.21
E1BUD0	Uncharacterized protein (Fragment) OS=Gallus gallus GN=LOC771069 PE=3 SV=2 - [E1BUD0_CHICK]	299.78	0.3765	2	7	8	26	255	27.7	6.54
F1NUM7	Uncharacterized protein OS=Gallus gallus GN=DNAJC11 PE=4 SV=2 - [F1NUM7_CHICK]	61.41	0.0537	1	2	2	3	559	63.4	8.4
F1NI31	Uncharacterized protein (Fragment) OS=Gallus gallus GN=LOC423849 PE=4 SV=2 - [F1NI31_CHICK]	37	0.0227	1	1	1	1	793	87.3	5.25
E1C7K1	Uncharacterized protein OS=Gallus gallus GN=FAM98B PE=4 SV=2 - [E1C7K1_CHICK]	95.65	0.0924	1	2	3	3	422	44.7	8.82
F1NVJ2	Uncharacterized protein OS=Gallus gallus GN=LOC424430 PE=4 SV=2 - [F1NVJ2_CHICK]	277.33	0.5257	1	10	10	18	350	37.4	8.54
Q1W2P6	Galectin OS=Gallus gallus PE=2 SV=1 - [Q1W2P6_CHICK]	94.67	0.0878	3	2	2	2	296	33.7	8.07
E1C6A9	Uncharacterized protein OS=Gallus gallus GN=CDC5L PE=4 SV=2 - [E1C6A9_CHICK]	61.09	0.0434	1	2	2	3	806	92.3	7.83
F1NAN3	Uncharacterized protein OS=Gallus gallus GN=PDDC1 PE=4 SV=2 - [F1NAN3_CHICK]	38.29	0.0731	1	1	1	1	219	23.6	6.96
R4GK40	Uncharacterized protein OS=Gallus gallus PE=3 SV=1 - [R4GK40_CHICK]	146.15	0.165	2	5	5	14	406	44.8	8.05
Q5ZM50	Uncharacterized protein OS=Gallus gallus GN=RCJMB04_3c8 PE=4 SV=1 - [Q5ZM50_CHICK]	50.69	0.1839	3	1	1	2	87	10.2	4.88
Q5ZK94	Putative uncharacterized protein OS=Gallus gallus GN=RCJMB04_12d24 PE=2 SV=1 - [Q5ZK94_CHICK]	184.97	0.1084	1	2	4	7	609	68.1	5.41
F1NJH2	Uncharacterized protein OS=Gallus gallus GN=TGM4 PE=3 SV=2 - [F1NJH2_CHICK]	601.9	0.3681	2	17	17	48	709	78.9	7.59
E1C4C7	Uncharacterized protein OS=Gallus gallus GN=RPA3 PE=4 SV=2 - [E1C4C7_CHICK]	21.52	0.124	1	1	1	1	121	13.5	5.08
R4GKF0	Uncharacterized protein (Fragment) OS=Gallus gallus GN=LOC416933 PE=4 SV=1 - [R4GKF0_CHICK]	20.18	0.0867	1	1	1	1	150	15.3	9.67
F1NU77	Uncharacterized protein OS=Gallus gallus GN=TRAPPC8 PE=4 SV=2 - [F1NU77_CHICK]	59.61	0.0203	1	2	2	3	1429	160.8	6.89
H9KZ66	Uncharacterized protein (Fragment) OS=Gallus gallus GN=GNA11 PE=4 SV=1 - [H9KZ66_CHICK]	162.92	0.242	2	5	5	13	314	36.7	5.39
F1NJU1	Uncharacterized protein OS=Gallus gallus GN=ARHGEF18 PE=4 SV=2 - [F1NJU1_CHICK]	83.13	0.0345	1	3	3	4	1161	130.6	7.17
R4GJI1	Uncharacterized protein OS=Gallus gallus PE=4 SV=1 - [R4GJI1_CHICK]	45.73	0.1034	1	1	1	1	174	19	7.01
F1NZW1	Uncharacterized protein (Fragment) OS=Gallus gallus GN=PM5 PE=4 SV=1 - [F1NZW1_CHICK]	173.67	0.0872	1	8	8	9	1215	133.4	5.63
E1BUR3	Uncharacterized protein (Fragment) OS=Gallus gallus GN=DDRGK1 PE=4 SV=2 - [E1BUR3_CHICK]	38.33	0.0456	1	1	1	1	307	35.6	5.26
F1N9H8	Protein PRRC1 OS=Gallus gallus GN=PRRC1 PE=4 SV=2 - [F1N9H8_CHICK]	216.24	0.2014	2	6	6	14	442	45.9	5.8
H9L2J4	Uncharacterized protein OS=Gallus gallus GN=DBNL PE=4 SV=2 - [H9L2J4_CHICK]	227.5	0.2139	1	6	6	19	402	45.4	5.26
E1C189	Uncharacterized protein OS=Gallus gallus GN=CCDC58 PE=4 SV=2 - [E1C189_CHICK]	43.1	0.1736	1	2	2	3	144	16.7	7.81
F1NIY9	Uncharacterized protein OS=Gallus gallus GN=RALGAPB PE=4 SV=1 - [F1NIY9_CHICK]	79.63	0.0282	3	2	2	2	1491	166.2	6.7
Q5ZJD6	Uncharacterized protein OS=Gallus gallus GN=RCJMB04_19c7 PE=2 SV=1 - [Q5ZJD6_CHICK]	114.11	0.4342	3	4	4	12	152	17.3	4.68
F1NNN2	Serine/threonine-protein phosphatase 2A 55 kDa regulatory subunit B OS=Gallus gallus GN=PPP2R2D PE=2 SV=2 - [F1NNN2_CHICK]	108.53	0.1353	4	1	4	11	451	52	6.49
Q5ZLP4	Serine/threonine-protein phosphatase 2A 55 kDa regulatory subunit B OS=Gallus gallus GN=RCJMB04_5f2 PE=2 SV=1 - [Q5ZLP4_CHICK]	136.61	0.1678	4	1	4	11	447	51.7	6.2
H9L0D7	Uncharacterized protein OS=Gallus gallus GN=WASF2 PE=4 SV=2 - [H9L0D7_CHICK]	126.46	0.112	2	4	4	8	500	54.5	5.62
R4GK42	Uncharacterized protein OS=Gallus gallus GN=CIRBP PE=4 SV=1 - [R4GK42_CHICK]	120.43	0.269	3	3	3	5	171	18.6	9.51
F1NIK3	Uncharacterized protein OS=Gallus gallus GN=DRG2 PE=4 SV=1 - [F1NIK3_CHICK]	133.76	0.1648	2	4	4	5	364	40.7	8.97
E1C293	Uncharacterized protein OS=Gallus gallus GN=ARFGEF1 PE=4 SV=2 - [E1C293_CHICK]	326.67	0.0683	1	5	10	15	1846	208.2	5.8
E1C937	Uncharacterized protein OS=Gallus gallus GN=AGR2 PE=4 SV=1 - [E1C937_CHICK]	481.85	0.6221	1	10	10	618	172	19.8	8.85
F1NS88	Uncharacterized protein OS=Gallus gallus GN=ISOC1 PE=2 SV=2 - [F1NS88_CHICK]	140.06	0.274	1	5	5	9	292	31.7	7.72
E1BRM7	Uncharacterized protein OS=Gallus gallus GN=EFR3A PE=4 SV=2 - [E1BRM7_CHICK]	115.71	0.0734	2	4	4	7	817	92.2	6.61
F1NIC8	Uncharacterized protein (Fragment) OS=Gallus gallus GN=NUP88 PE=4 SV=2 - [F1NIC8_CHICK]	35.89	0.0235	1	1	1	1	724	81.1	6.15
R4GKB4	Uncharacterized protein (Fragment) OS=Gallus gallus GN=FUNDC2 PE=4 SV=1 - [R4GKB4_CHICK]	72.49	0.1361	1	3	3	4	191	20.6	9.7
R4GKJ8	Uncharacterized protein (Fragment) OS=Gallus gallus GN=LOC100858073 PE=4 SV=1 - [R4GKJ8_CHICK]	248.96	0.7051	1	6	6	22	156	17.8	6.54
F1NI02	Argininosuccinate lyase (Fragment) OS=Gallus gallus GN=ASL2 PE=3 SV=1 - [F1NI02_CHICK]	105.31	0.0559	3	2	2	3	465	50.9	6.4
Q5ZIQ1	Uncharacterized protein OS=Gallus gallus GN=PTP4A1 PE=2 SV=1 - [Q5ZIQ1_CHICK]	68.58	0.0867	2	1	1	2	173	19.8	8.85
Q5F463	Uncharacterized protein OS=Gallus gallus GN=RCJMB04_2m11 PE=2 SV=1 - [Q5F463_CHICK]	144.75	0.0879	3	3	3	8	614	69.5	5.67
F1P543	Uncharacterized protein OS=Gallus gallus GN=UBA7 PE=3 SV=2 - [F1P543_CHICK]	57.97	0.0152	1	1	1	7	990	108.7	5.57
F1NHG6	Uncharacterized protein (Fragment) OS=Gallus gallus GN=Gga.11864 PE=4 SV=2 - [F1NHG6_CHICK]	32.56	0.0955	1	1	1	2	157	17.7	10.14
E1C2F5	Uncharacterized protein OS=Gallus gallus GN=ASPSCR1 PE=4 SV=2 - [E1C2F5_CHICK]	95.17	0.0772	1	2	2	3	479	53	5.29
F1N8Q2	Microtubule-associated protein RP/EB family member 2 (Fragment) OS=Gallus gallus GN=MAPRE2 PE=4 SV=2 - [F1N8Q2_CHICK]	82.3	0.0741	3	1	3	4	297	33.6	6.24
F1N8U1	Uncharacterized protein OS=Gallus gallus GN=MRPS36 PE=4 SV=2 - [F1N8U1_CHICK]	156.4	0.2524	1	3	3	15	103	11.2	10.2
F1NYS5	Uncharacterized protein (Fragment) OS=Gallus gallus GN=BCL2L15 PE=4 SV=2 - [F1NYS5_CHICK]	349.84	0.4615	1	10	10	27	169	19	4.81
Q90ZH5	SAP18 OS=Gallus gallus GN=chSAP18 PE=1 SV=1 - [Q90ZH5_CHICK]	154.03	0.366	1	4	4	13	153	17.6	9.35
Q5ZMR4	Uncharacterized protein OS=Gallus gallus GN=Gga.8379 PE=2 SV=1 - [Q5ZMR4_CHICK]	96.17	0.145	1	3	3	6	262	31.3	11.27
F1NDA0	Glycylpeptide N-tetradecanoyltransferase OS=Gallus gallus GN=NMT1 PE=3 SV=2 - [F1NDA0_CHICK]	73.87	0.0424	2	2	2	2	495	56.8	8.57
F1NFA8	Uncharacterized protein (Fragment) OS=Gallus gallus GN=NUP62 PE=4 SV=2 - [F1NFA8_CHICK]	61.39	0.0496	1	2	2	4	565	57.4	5.71
F1NCY7	Uncharacterized protein OS=Gallus gallus GN=MAPKAPK2 PE=4 SV=2 - [F1NCY7_CHICK]	107.56	0.1392	1	3	3	3	309	35.7	7.21
E1C8J7	Uncharacterized protein OS=Gallus gallus GN=TMX2 PE=4 SV=1 - [E1C8J7_CHICK]	51.27	0.0608	1	1	1	1	296	33.9	8.62
Q9DDU8	Transformer-2 beta OS=Gallus gallus GN=TRA2B PE=2 SV=1 - [Q9DDU8_CHICK]	121.28	0.2007	1	4	4	6	289	33.8	11.25
E1BRH5	Uncharacterized protein OS=Gallus gallus GN=LOC770653 PE=4 SV=2 - [E1BRH5_CHICK]	322	0.3304	1	7	7	20	336	34.9	6.46
F1NHW5	Cytochrome b-c1 complex subunit 6 OS=Gallus gallus GN=UQCRH PE=3 SV=2 - [F1NHW5_CHICK]	142.18	0.6047	2	3	3	20	86	10.1	5.03
F1P3C8	Uncharacterized protein OS=Gallus gallus GN=DYNC1I2 PE=4 SV=1 - [F1P3C8_CHICK]	61.79	0.0724	1	1	3	3	608	68.1	5.22
E1BRJ9	Coronin OS=Gallus gallus GN=CORO7 PE=3 SV=2 - [E1BRJ9_CHICK]	94.35	0.0803	2	4	4	7	922	100	5.76
R4GGD3	Uncharacterized protein (Fragment) OS=Gallus gallus PE=4 SV=1 - [R4GGD3_CHICK]	31.47	0.1	1	1	1	2	160	16.8	12.28
F1NK54	Uncharacterized protein (Fragment) OS=Gallus gallus GN=TAX1BP3 PE=4 SV=2 - [F1NK54_CHICK]	88.75	0.136	1	1	1	10	125	13.9	8.48
Q5ZHR5	Putative uncharacterized protein OS=Gallus gallus GN=RCJMB04_34b5 PE=2 SV=1 - [Q5ZHR5_CHICK]	21.79	0.0297	2	1	1	2	438	48.9	8.1
F1P0R5	Uncharacterized protein OS=Gallus gallus GN=LOC100859117 PE=4 SV=2 - [F1P0R5_CHICK]	184.73	0.1044	1	5	5	13	613	68.9	5.49
F1P4I3	Uncharacterized protein (Fragment) OS=Gallus gallus GN=VAMP3 PE=4 SV=2 - [F1P4I3_CHICK]	139.91	0.264	3	2	2	3	125	13.9	10.08
E1BWS4	Uncharacterized protein (Fragment) OS=Gallus gallus GN=PTRH2 PE=4 SV=2 - [E1BWS4_CHICK]	41.01	0.0843	1	1	1	8	178	18.9	9.31
E1C660	Uncharacterized protein OS=Gallus gallus GN=SLC25A22 PE=3 SV=2 - [E1C660_CHICK]	531.24	0.5288	1	10	10	35	278	30.1	9.32
R4GJC0	Uncharacterized protein OS=Gallus gallus GN=CARHSP1 PE=4 SV=1 - [R4GJC0_CHICK]	68.48	0.1053	1	1	1	4	152	16.5	8.21
F1NDZ9	Uncharacterized protein OS=Gallus gallus GN=CHERP PE=2 SV=2 - [F1NDZ9_CHICK]	29.5	0.0276	2	1	1	1	398	44.5	4.94
F1NFZ0	Uncharacterized protein OS=Gallus gallus GN=TRANK1 PE=2 SV=2 - [F1NFZ0_CHICK]	98.96	0.0157	1	3	3	3	2935	335.7	6.77
E1BUB6	Glutathione S-transferase theta-1 (Fragment) OS=Gallus gallus GN=GSTT1 PE=3 SV=2 - [E1BUB6_CHICK]	163.81	0.3038	1	6	6	9	260	29.9	8.35
F1NFB8	Uncharacterized protein (Fragment) OS=Gallus gallus GN=LOC100859635 PE=4 SV=1 - [F1NFB8_CHICK]	237.34	0.0996	1	6	6	11	743	83.9	7.69
Q9DGH7	Fas ligand receptor soluble form (Fragment) OS=Gallus gallus PE=2 SV=1 - [Q9DGH7_CHICK]	122.57	0.1298	3	3	3	10	285	32.4	6.34
E1C062	Uncharacterized protein OS=Gallus gallus GN=KIAA0174 PE=4 SV=1 - [E1C062_CHICK]	123.73	0.0956	1	3	3	7	366	39.7	5.34
E1BSV7	Uncharacterized protein OS=Gallus gallus GN=YKT6 PE=4 SV=1 - [E1BSV7_CHICK]	82.89	0.1717	1	3	3	3	198	22.4	5.71
E1C0W9	Uncharacterized protein OS=Gallus gallus GN=ABCB7 PE=3 SV=2 - [E1C0W9_CHICK]	58.58	0.0243	1	1	1	1	742	81.3	9.33
R4GFA5	Uncharacterized protein (Fragment) OS=Gallus gallus GN=LOC100858641 PE=3 SV=1 - [R4GFA5_CHICK]	105.3	0.1908	1	3	3	7	173	19.7	4.98
F1NJN5	Uncharacterized protein OS=Gallus gallus GN=SMARCD3 PE=4 SV=2 - [F1NJN5_CHICK]	33.97	0.0351	3	1	1	1	485	56.3	9.11
O93480	Chromobox protein (CHCB1) OS=Gallus gallus GN=CBX1 PE=2 SV=1 - [O93480_CHICK]	115.16	0.2865	1	2	3	4	185	21.5	4.93
O93481	Chromobox protein (CHCB2) OS=Gallus gallus GN=CBX3 PE=2 SV=1 - [O93481_CHICK]	199.51	0.3161	1	4	5	7	174	19.8	5.12
F1NC47	Uncharacterized protein OS=Gallus gallus GN=BNIP1 PE=4 SV=2 - [F1NC47_CHICK]	42.53	0.0826	1	1	1	2	230	26.1	9.14
E1BRA6	Uncharacterized protein OS=Gallus gallus GN=DNAJC10 PE=4 SV=2 - [E1BRA6_CHICK]	20.12	0.0201	1	1	1	1	797	91.4	6.99
E1BSX2	Uncharacterized protein OS=Gallus gallus GN=CNN3 PE=4 SV=2 - [E1BSX2_CHICK]	33.55	0.0543	1	1	1	3	258	28.4	9
F1NDR9	Putative GTP cyclohydrolase 1 type 2 OS=Gallus gallus GN=NIF3L1 PE=3 SV=2 - [F1NDR9_CHICK]	49.75	0.0483	1	1	1	1	373	41.1	6.98
E1C538	Uncharacterized protein (Fragment) OS=Gallus gallus GN=LOC100858636 PE=4 SV=2 - [E1C538_CHICK]	192.08	0.3537	1	6	6	8	229	26.4	8.82
E1BXX9	Uncharacterized protein OS=Gallus gallus GN=PARP9 PE=4 SV=1 - [E1BXX9_CHICK]	119.83	0.1014	1	4	4	5	769	86	7.59
Q3YI09	5'-AMP-activated protein kinase gamma-1 non-catalytic subunit variant 2 OS=Gallus gallus GN=PRKAG1 PE=2 SV=1 - [Q3YI09_CHICK]	92.61	0.0725	2	1	1	1	276	31.3	6.8
H9L0E0	Uncharacterized protein (Fragment) OS=Gallus gallus GN=UBQLN4 PE=2 SV=1 - [H9L0E0_CHICK]	130.1	0.0769	2	3	4	5	559	59.5	5.22
H9L0I5	Uncharacterized protein (Fragment) OS=Gallus gallus GN=MRPL10 PE=3 SV=2 - [H9L0I5_CHICK]	59.4	0.1098	1	2	2	2	264	29.4	9.61
E1BTL5	Uncharacterized protein OS=Gallus gallus GN=NECAP1 PE=4 SV=2 - [E1BTL5_CHICK]	43.51	0.0978	1	1	1	1	276	29.9	8.34
F1N9Y8	Uncharacterized protein OS=Gallus gallus GN=TRIM25 PE=4 SV=2 - [F1N9Y8_CHICK]	177.57	0.128	1	6	6	10	672	75.4	7.74
F1NDV3	Uncharacterized protein OS=Gallus gallus GN=NUP133 PE=4 SV=2 - [F1NDV3_CHICK]	37.02	0.0135	1	1	1	1	1181	131.4	5.25
E1C4J8	Uncharacterized protein (Fragment) OS=Gallus gallus PE=4 SV=2 - [E1C4J8_CHICK]	380.63	0.5017	1	10	10	23	299	33	5.77
E1BX79	Uncharacterized protein OS=Gallus gallus GN=CDH17 PE=4 SV=1 - [E1BX79_CHICK]	1534.51	0.4683	1	36	36	353	835	93.1	4.94
E1BR33	Uncharacterized protein OS=Gallus gallus GN=SFXN4 PE=4 SV=1 - [E1BR33_CHICK]	44.26	0.047	1	1	1	1	319	35.4	8.79
F1N8I0	Uncharacterized protein OS=Gallus gallus GN=APEH PE=4 SV=2 - [F1N8I0_CHICK]	128.23	0.1199	2	5	5	7	734	81.2	6.21
F1P1L1	Uncharacterized protein OS=Gallus gallus GN=DPP9 PE=4 SV=2 - [F1P1L1_CHICK]	51.93	0.021	1	1	1	1	859	98.4	5.82
Q5ZMF0	Uncharacterized protein OS=Gallus gallus GN=RCJMB04_2e17 PE=2 SV=1 - [Q5ZMF0_CHICK]	99.07	0.0635	2	1	1	2	315	34.3	5.17
E1BVM8	Uncharacterized protein OS=Gallus gallus GN=PPM1A PE=3 SV=1 - [E1BVM8_CHICK]	207.7	0.2696	1	7	8	12	382	42.5	5.3
F1N8V1	Uncharacterized protein OS=Gallus gallus GN=RSL1D1 PE=4 SV=2 - [F1N8V1_CHICK]	89.28	0.0587	1	2	2	4	443	49.6	9.88
E1BT82	Uncharacterized protein OS=Gallus gallus GN=EIF2S2 PE=2 SV=1 - [E1BT82_CHICK]	71.23	0.1641	2	4	4	5	329	37.9	6.13
F1NRX4	Uncharacterized protein OS=Gallus gallus GN=HBXIP PE=4 SV=2 - [F1NRX4_CHICK]	89.7	0.7033	1	3	3	6	91	9.5	4.87
F1NUJ7	Uncharacterized protein OS=Gallus gallus GN=FABP6 PE=1 SV=2 - [F1NUJ7_CHICK]	412.2	0.5652	1	9	9	397	115	12.9	5.52
F1NZP0	Twinfilin-2 (Fragment) OS=Gallus gallus GN=TWF2 PE=4 SV=2 - [F1NZP0_CHICK]	196.84	0.2507	2	5	5	13	343	39.1	6.55
F1P0Z6	Uncharacterized protein OS=Gallus gallus GN=UNC45A PE=4 SV=2 - [F1P0Z6_CHICK]	86.34	0.0573	1	4	4	4	925	100.5	6.65
R4GM64	Uncharacterized protein OS=Gallus gallus GN=LOC100857898 PE=4 SV=1 - [R4GM64_CHICK]	25.24	0.0352	1	1	1	2	512	57.2	6.74
F1P1X0	Uncharacterized protein OS=Gallus gallus GN=LARP4B PE=4 SV=2 - [F1P1X0_CHICK]	26.16	0.0219	1	1	1	3	729	81.2	8.09
F1NV37	Uncharacterized protein (Fragment) OS=Gallus gallus GN=NT5C1B PE=4 SV=1 - [F1NV37_CHICK]	209.95	0.2715	2	6	6	17	361	40.2	5.86
F1NL71	Uncharacterized protein OS=Gallus gallus GN=CCDC47 PE=4 SV=2 - [F1NL71_CHICK]	135.96	0.1518	1	4	4	6	481	55.6	4.91
F1NNU3	Uncharacterized protein OS=Gallus gallus GN=LOC100858210 PE=3 SV=2 - [F1NNU3_CHICK]	137.4	0.1596	2	5	5	7	445	49.1	7.47
Q5ZLJ5	Uncharacterized protein (Fragment) OS=Gallus gallus GN=RCJMB04_5o20 PE=2 SV=1 - [Q5ZLJ5_CHICK]	203.07	0.5058	4	3	6	11	172	19.5	5.26
F1NPH9	Uncharacterized protein OS=Gallus gallus GN=UMPS PE=3 SV=1 - [F1NPH9_CHICK]	117.03	0.1002	2	3	3	6	479	51.9	6.48
F1NVM3	Uncharacterized protein (Fragment) OS=Gallus gallus GN=DCPS PE=4 SV=1 - [F1NVM3_CHICK]	45.94	0.0601	1	1	1	1	333	38.1	8.03
F1NWW1	Uncharacterized protein OS=Gallus gallus GN=TOR1B PE=4 SV=2 - [F1NWW1_CHICK]	22.63	0.0444	1	1	1	1	338	37.8	7.84
F1NH65	Uncharacterized protein OS=Gallus gallus GN=SCFD1 PE=4 SV=2 - [F1NH65_CHICK]	243.74	0.2152	1	9	9	13	632	71.3	6.07
E1BU33	Uncharacterized protein OS=Gallus gallus GN=VPS26A PE=4 SV=1 - [E1BU33_CHICK]	121.54	0.1779	1	4	4	7	326	38	6.57
Q98906	Microtubule-associated protein (Fragment) OS=Gallus gallus GN=MAP4 PE=2 SV=1 - [Q98906_CHICK]	59.62	0.0302	1	2	2	5	928	96.4	5.77
F1NL88	Uncharacterized protein OS=Gallus gallus GN=RTN4IP1 PE=4 SV=2 - [F1NL88_CHICK]	40.28	0.0823	1	2	2	2	389	42.4	9.51
E1C6C4	Uncharacterized protein OS=Gallus gallus GN=DPY30 PE=4 SV=1 - [E1C6C4_CHICK]	97.99	0.3636	1	2	2	7	99	11.3	4.88
F1NB62	Uncharacterized protein (Fragment) OS=Gallus gallus PE=4 SV=2 - [F1NB62_CHICK]	375.9	0.2995	1	8	8	51	374	42.1	6.73
E1C1E9	Acyl-coenzyme A oxidase OS=Gallus gallus GN=ACOX3 PE=3 SV=2 - [E1C1E9_CHICK]	27.45	0.0227	1	1	1	1	706	79.9	7.72
F1P2L9	Uncharacterized protein (Fragment) OS=Gallus gallus GN=GORASP2 PE=4 SV=2 - [F1P2L9_CHICK]	68.35	0.119	2	3	3	3	420	44.3	4.88
E5DEB2	NADH-ubiquinone oxidoreductase chain 4 OS=Gallus gallus jabouillei GN=ND4 PE=3 SV=1 - [E5DEB2_CHICK]	53.92	0.0392	14	1	1	5	459	51.1	9.52
D5M8S6	Mitochondrial complex I subunit NDUFV3 transcript variant 1 OS=Gallus gallus GN=LOC418541 PE=4 SV=1 - [D5M8S6_CHICK]	97.97	0.398	1	2	2	9	98	10.7	9.88
F1NXX1	Uncharacterized protein OS=Gallus gallus GN=SLC22A4 PE=4 SV=2 - [F1NXX1_CHICK]	34.71	0.0359	2	1	1	2	557	62.6	7.18
H9L019	Uncharacterized protein OS=Gallus gallus GN=SF3B4 PE=4 SV=1 - [H9L019_CHICK]	103.83	0.0885	1	2	2	3	418	43.9	8.56
Q5ZIZ6	Uncharacterized protein OS=Gallus gallus GN=CTBP1 PE=2 SV=1 - [Q5ZIZ6_CHICK]	122.22	0.1302	1	1	4	7	430	46.8	6.65
E1BV90	Uncharacterized protein OS=Gallus gallus GN=DDC PE=3 SV=2 - [E1BV90_CHICK]	84.38	0.0619	2	2	2	2	485	55	7.03
Q92074	Beta-1,4-galactosyltransferase OS=Gallus gallus GN=CKI PE=2 SV=1 - [Q92074_CHICK]	141.4	0.163	5	4	4	5	362	40.9	8.32
E1C3P6	Uncharacterized protein OS=Gallus gallus GN=PAK1 PE=4 SV=1 - [E1C3P6_CHICK]	481.95	0.3327	1	10	14	40	544	60.6	5.76
E1C7X8	S-adenosylmethionine synthase OS=Gallus gallus GN=LOC427292 PE=3 SV=1 - [E1C7X8_CHICK]	151.21	0.1131	1	4	4	11	389	43.2	6.62
E1C784	Uncharacterized protein OS=Gallus gallus GN=ATP2B4 PE=3 SV=2 - [E1C784_CHICK]	272.94	0.1034	1	3	9	15	1170	129.4	6.19
F1NX46	Plasma membrane calcium-transporting ATPase 1 OS=Gallus gallus GN=ATP2B1 PE=3 SV=2 - [F1NX46_CHICK]	554.28	0.1593	3	8	14	52	1205	132.9	5.94
F1NBM0	Uncharacterized protein (Fragment) OS=Gallus gallus GN=OGFOD1 PE=4 SV=2 - [F1NBM0_CHICK]	86.72	0.0885	1	2	2	2	486	55.5	4.84
F1NIH5	Uncharacterized protein OS=Gallus gallus GN=PDAP1 PE=4 SV=2 - [F1NIH5_CHICK]	188.12	0.3167	1	5	5	9	180	20.6	8.18
Q91034	Intestinal zipper protein OS=Gallus gallus PE=2 SV=1 - [Q91034_CHICK]	262.52	0.3167	2	1	6	16	240	27.4	7.06
E1BVN1	Uncharacterized protein OS=Gallus gallus GN=MTX2 PE=4 SV=1 - [E1BVN1_CHICK]	67.1	0.153	1	2	2	3	268	30.3	6.14
F1NIG7	Uncharacterized protein OS=Gallus gallus GN=EIF1B PE=4 SV=2 - [F1NIG7_CHICK]	121.15	0.3894	1	1	3	4	113	12.8	7.37
F1NQ46	Uncharacterized protein (Fragment) OS=Gallus gallus GN=LOC418339 PE=4 SV=2 - [F1NQ46_CHICK]	86.22	0.0634	1	2	2	2	489	53.4	7.87
F1NEK8	GTP cyclohydrolase 1 OS=Gallus gallus GN=GCH1 PE=3 SV=1 - [F1NEK8_CHICK]	63.87	0.1314	2	2	2	2	236	26.1	7.46
R4GIA9	Uncharacterized protein OS=Gallus gallus PE=4 SV=1 - [R4GIA9_CHICK]	77.39	0.117	3	2	2	5	359	38.9	5.72
E1BWS0	Uncharacterized protein OS=Gallus gallus GN=GIT2 PE=4 SV=2 - [E1BWS0_CHICK]	29.12	0.0238	3	1	1	1	757	84.5	6.98
Q800W4	TIA-1 OS=Gallus gallus GN=TIA1 PE=2 SV=1 - [Q800W4_CHICK]	62.06	0.0484	1	1	1	1	372	41.3	7.72
F1P241	Uncharacterized protein OS=Gallus gallus GN=CRKL PE=4 SV=2 - [F1P241_CHICK]	73.44	0.0957	1	2	2	2	303	33.7	6.65
F1NY49	Uncharacterized protein OS=Gallus gallus GN=374274 PE=2 SV=1 - [F1NY49_CHICK]	65	0.0722	2	2	2	2	388	42.9	7.99
F1NG19	Uncharacterized protein (Fragment) OS=Gallus gallus GN=C21H1orf50 PE=4 SV=1 - [F1NG19_CHICK]	46.57	0.1164	1	1	1	1	189	20.6	6.21
F1NUY5	Uncharacterized protein OS=Gallus gallus GN=FAF2 PE=4 SV=2 - [F1NUY5_CHICK]	95.22	0.0787	1	2	2	4	445	52.6	5.69
Q5ZJZ0	Importin subunit alpha OS=Gallus gallus GN=RCJMB04_14f8 PE=2 SV=1 - [Q5ZJZ0_CHICK]	134.62	0.0844	3	3	3	4	533	59.7	4.94
Q5F387	Uncharacterized protein OS=Gallus gallus GN=SF3A3 PE=2 SV=1 - [Q5F387_CHICK]	75.79	0.0599	1	2	2	3	501	58.9	5.38
F6SQB5	Uncharacterized protein (Fragment) OS=Gallus gallus GN=UBE2D3 PE=3 SV=1 - [F6SQB5_CHICK]	138.64	0.3	2	3	3	19	140	15.8	6.76
Q9PWC6	Ubiquitin carboxyl-terminal hydrolase OS=Gallus gallus GN=UNP PE=2 SV=1 - [Q9PWC6_CHICK]	26.79	0.0221	2	1	1	2	950	108.5	5.12
F1NDP8	Uncharacterized protein OS=Gallus gallus GN=KRT20 PE=3 SV=2 - [F1NDP8_CHICK]	1618.41	0.7546	7	32	32	487	436	49.1	5.03
R4GJH2	Uncharacterized protein OS=Gallus gallus PE=4 SV=1 - [R4GJH2_CHICK]	67.51	0.3083	1	2	2	6	133	14.9	9.7
F1NHJ1	Uncharacterized protein (Fragment) OS=Gallus gallus GN=SEPSECS PE=4 SV=2 - [F1NHJ1_CHICK]	39.33	0.0487	3	1	1	1	452	49.7	8.31
Q5F3A3	Putative uncharacterized protein OS=Gallus gallus GN=RCJMB04_25f13 PE=2 SV=1 - [Q5F3A3_CHICK]	98.91	0.046	3	3	3	7	913	94.3	7.05
Q7ZZZ5	Intestinal fatty acid-binding protein OS=Gallus gallus GN=FABP2 PE=3 SV=1 - [Q7ZZZ5_CHICK]	280.83	0.4848	1	7	7	248	132	15.1	7.24
F1P0G0	Uncharacterized protein (Fragment) OS=Gallus gallus GN=UBE2G1 PE=3 SV=2 - [F1P0G0_CHICK]	29.83	0.1226	2	1	1	2	155	17.8	5.16
F1N876	Uncharacterized protein OS=Gallus gallus GN=SEPHS1 PE=4 SV=2 - [F1N876_CHICK]	210.8	0.2602	1	7	7	19	392	42.9	5.97
Q5ZIF0	Uncharacterized protein OS=Gallus gallus GN=MAP2K1 PE=2 SV=1 - [Q5ZIF0_CHICK]	258.52	0.2304	1	4	8	12	395	43.6	6.62
Q5ZMM8	Uncharacterized protein OS=Gallus gallus GN=LOC416354 PE=2 SV=1 - [Q5ZMM8_CHICK]	99.15	0.125	1	1	4	4	440	48	6.73
Q8UWG6	Extracellular signal-regulated kinase 2 OS=Gallus gallus PE=2 SV=1 - [Q8UWG6_CHICK]	310.68	0.3777	2	11	11	19	368	41.9	6.98
F1NXR0	Uncharacterized protein (Fragment) OS=Gallus gallus GN=CKMT1A PE=3 SV=2 - [F1NXR0_CHICK]	885.24	0.5136	4	4	17	169	368	42	7.25
F1N9K2	Uncharacterized protein OS=Gallus gallus GN=MRPS30 PE=4 SV=2 - [F1N9K2_CHICK]	78.29	0.0409	2	1	1	3	465	51.6	8.24
E1C0T1	Uncharacterized protein OS=Gallus gallus GN=TFG PE=4 SV=1 - [E1C0T1_CHICK]	172.47	0.1114	1	5	5	13	395	42.6	5.1
F1NW50	Uncharacterized protein OS=Gallus gallus GN=ATP6V1H PE=4 SV=2 - [F1NW50_CHICK]	139.02	0.1891	1	5	5	6	423	48.8	5.99
H9L0U6	Proteasome subunit beta type OS=Gallus gallus GN=PSMB4 PE=3 SV=1 - [H9L0U6_CHICK]	180.51	0.186	1	3	3	12	258	28.1	5.97
F1NGL6	Uncharacterized protein OS=Gallus gallus GN=EIF6 PE=3 SV=2 - [F1NGL6_CHICK]	141.37	0.3959	2	4	4	8	245	26.5	4.72
H9L0B5	DNA-directed RNA polymerase subunit OS=Gallus gallus GN=POLR2I PE=3 SV=2 - [H9L0B5_CHICK]	50.54	0.184	1	1	1	1	125	14.4	5.14
F1NLM5	Uncharacterized protein (Fragment) OS=Gallus gallus GN=SNRPD1 PE=4 SV=1 - [F1NLM5_CHICK]	63.8	0.2727	1	2	2	5	121	13.5	11.43
E5DEK7	NADH-ubiquinone oxidoreductase chain 1 OS=Gallus gallus GN=ND1 PE=3 SV=1 - [E5DEK7_CHICK]	40.27	0.0617	4	1	1	2	324	36	7.33
E1BQV7	Uncharacterized protein OS=Gallus gallus GN=SLK PE=4 SV=2 - [E1BQV7_CHICK]	64.89	0.0242	1	2	3	5	1242	143.9	5.08
F1P0L2	Uncharacterized protein (Fragment) OS=Gallus gallus GN=TM9SF2 PE=4 SV=1 - [F1P0L2_CHICK]	193.77	0.1463	1	6	6	12	663	75.3	7.28
F1NHT5	Uncharacterized protein OS=Gallus gallus GN=FETUB PE=4 SV=2 - [F1NHT5_CHICK]	44.79	0.0602	1	1	1	1	399	44.1	5.74
F1NW20	Uncharacterized protein (Fragment) OS=Gallus gallus GN=TOMM20 PE=4 SV=2 - [F1NW20_CHICK]	40.32	0.0861	1	1	1	2	151	16.8	8.44
F1NB68	Paxillin (Fragment) OS=Gallus gallus GN=PXN PE=4 SV=2 - [F1NB68_CHICK]	54.02	0.0396	2	1	1	1	555	60.8	6.71
F1P371	Uncharacterized protein (Fragment) OS=Gallus gallus GN=PITHD1 PE=4 SV=1 - [F1P371_CHICK]	64.98	0.134	1	3	3	3	209	23.4	5.96
E1BWL4	Uncharacterized protein OS=Gallus gallus GN=CASK PE=4 SV=2 - [E1BWL4_CHICK]	81.4	0.0378	1	3	4	5	926	105.3	6.74
E1BVT0	Uncharacterized protein (Fragment) OS=Gallus gallus GN=RALB PE=4 SV=2 - [E1BVT0_CHICK]	230.14	0.3405	1	2	6	15	232	26.2	6.62
E1C524	Uncharacterized protein OS=Gallus gallus GN=RALA PE=4 SV=1 - [E1C524_CHICK]	156.13	0.3447	1	1	5	11	206	23.5	7.11
F1NAC8	Uncharacterized protein OS=Gallus gallus GN=SNRPA1 PE=4 SV=1 - [F1NAC8_CHICK]	237.16	0.3451	2	8	8	11	255	28.4	8.75
E1C489	Uncharacterized protein OS=Gallus gallus GN=ENOPH1 PE=3 SV=1 - [E1C489_CHICK]	60.58	0.1801	1	2	2	2	261	28.9	4.74
F1NLT8	Uncharacterized protein (Fragment) OS=Gallus gallus GN=ARHGDIB PE=4 SV=1 - [F1NLT8_CHICK]	235.16	0.5025	1	7	7	14	203	23.2	5.2
F1NT10	Uncharacterized protein OS=Gallus gallus PE=4 SV=2 - [F1NT10_CHICK]	61.53	0.0362	1	2	2	2	966	109.9	8.54
E1BZ90	Uncharacterized protein OS=Gallus gallus GN=Gga.39871 PE=4 SV=2 - [E1BZ90_CHICK]	166.15	0.3151	1	3	3	10	146	15.4	9.13
Q5F3T2	Uncharacterized protein OS=Gallus gallus GN=SEPT9 PE=2 SV=1 - [Q5F3T2_CHICK]	179.97	0.1729	1	7	8	17	584	65.5	8.29
E1C4M9	Uncharacterized protein OS=Gallus gallus GN=SLC43A2 PE=4 SV=2 - [E1C4M9_CHICK]	75.27	0.0721	1	3	3	9	569	62.7	7.24
F1NQ53	Uncharacterized protein (Fragment) OS=Gallus gallus GN=SRP19 PE=4 SV=2 - [F1NQ53_CHICK]	83.68	0.274	1	2	2	2	146	16.3	9.89
Q7LZS0	Kinogen, HMW (Fragments) OS=Gallus gallus PE=1 SV=1 - [Q7LZS0_CHICK]	38.6	0.3906	1	1	1	2	64	6.8	3.57
E1BTB4	Uncharacterized protein (Fragment) OS=Gallus gallus GN=C3H8orf80 PE=4 SV=2 - [E1BTB4_CHICK]	271.95	0.1994	1	9	10	27	657	75.6	8.56
F1NZY4	RIMS-binding protein 2 OS=Gallus gallus GN=RBP2 PE=3 SV=2 - [F1NZY4_CHICK]	300.12	0.4963	1	6	6	196	135	15.8	6.54
F1NBA4	Glutaredoxin-1 OS=Gallus gallus GN=GLRX PE=4 SV=2 - [F1NBA4_CHICK]	256.09	0.6832	2	7	7	52	101	11.4	8.16
F1NLI7	Uncharacterized protein OS=Gallus gallus GN=ASH2L PE=4 SV=2 - [F1NLI7_CHICK]	43.23	0.0278	2	2	2	2	611	67.1	5.71
F1NP38	TBC1 domain family member 23 OS=Gallus gallus GN=TBC1D23 PE=4 SV=1 - [F1NP38_CHICK]	103.64	0.0604	2	3	3	4	679	76.1	5.36
Q7T1F5	Calcineurin A alpha (Fragment) OS=Gallus gallus PE=2 SV=1 - [Q7T1F5_CHICK]	27.55	0.0496	2	2	2	2	504	56.9	6.3
F1NNP4	Uncharacterized protein OS=Gallus gallus GN=C11H16orf70 PE=2 SV=2 - [F1NNP4_CHICK]	24.06	0.0374	2	1	1	1	401	45.2	8.29
E1C037	Uncharacterized protein (Fragment) OS=Gallus gallus PE=4 SV=2 - [E1C037_CHICK]	636.83	0.0654	1	17	17	79	4251	452.4	7.42
Q27IP4	5'AMP-activated protein kinase beta-1 non-catalytic subunit OS=Gallus gallus GN=PRKAB1 PE=2 SV=1 - [Q27IP4_CHICK]	43.81	0.1172	1	2	2	2	273	30.4	6.18
Q67BJ2	Neprilysin OS=Gallus gallus GN=MME PE=2 SV=1 - [Q67BJ2_CHICK]	512.14	0.2413	1	14	14	42	750	85.3	5.47
E1BW85	Uncharacterized protein OS=Gallus gallus GN=MYO7B PE=4 SV=2 - [E1BW85_CHICK]	1118.18	0.2139	1	36	37	77	2160	247.9	8.53
E1C930	Uncharacterized protein OS=Gallus gallus PE=4 SV=2 - [E1C930_CHICK]	372.95	0.1274	1	9	9	18	895	100.1	8.29
F1P4H1	Uncharacterized protein OS=Gallus gallus GN=PARP12 PE=4 SV=2 - [F1P4H1_CHICK]	20.9	0.0193	1	1	1	1	725	82.8	9.25
E1BTH9	Uncharacterized protein OS=Gallus gallus GN=WASL PE=4 SV=2 - [E1BTH9_CHICK]	12.5	0.0158	1	1	1	1	505	54.7	7.65
F1NH35	Uncharacterized protein (Fragment) OS=Gallus gallus GN=DHRS7B PE=3 SV=2 - [F1NH35_CHICK]	23.8	0.0347	1	1	1	1	317	34.7	9.69
E1C6E5	Uncharacterized protein (Fragment) OS=Gallus gallus GN=TSPAN3 PE=4 SV=2 - [E1C6E5_CHICK]	11.59	0.0599	1	1	1	1	267	29.5	6.3
H9L035	Uncharacterized protein (Fragment) OS=Gallus gallus GN=RBM14 PE=4 SV=2 - [H9L035_CHICK]	38.56	0.0243	1	1	1	1	575	58.4	9.61
F1NKB3	Uncharacterized protein OS=Gallus gallus GN=DOCK4 PE=4 SV=2 - [F1NKB3_CHICK]	18.36	0.0032	1	1	1	1	1891	217.2	7.44
E1C6X2	Uncharacterized protein OS=Gallus gallus GN=SEL1L PE=4 SV=1 - [E1C6X2_CHICK]	100.63	0.067	1	3	3	3	791	88.3	5.26
[truncated: 728 more rows]
