# Supplementary material for: Proteome changes in the small intestinal mucosa of broilers (Gallus gallus) induced by high concentrations of atmospheric ammonia
Source: Proteome Sci. 2015 Feb 21;13:9. doi: 10.1186/s12953-015-0067-4 (PMC4347970; doi:10.1186/s12953-015-0067-4)
Supplement: Additional file 4: Table S4. — List of all differently expressed proteins (n = 70) identified in the study. [file 12953_2015_67_MOESM4_ESM.xlsx]

## Sheet: Sheet1
Table S4 List of all differently expressed proteins (n=70) identified in the study
Accession	Description	113/113	114/113	115/113	116/113	117/113	121/113	Log2 113/113	Log2 114/113	Log2 115/113	Log2 116/113	Log2 117/113	Log2 121/113	Log2 Ratio	P-value
Q90WF1	Filamin OS=Gallus gallus PE=2 SV=1 - [Q90WF1_CHICK]	1	1.009	1.206	0.684	0.649	0.617	0	0.0129262	0.27023	-0.547932	-0.62371	-0.696658	-0.717152	0.00184929
R4GII5	Uncharacterized protein OS=Gallus gallus GN=LIPH PE=3 SV=1 - [R4GII5_CHICK]	1	1.099	1.231	0.874	0.693	0.59	0	0.136191	0.299831	-0.194295	-0.529073	-0.761213	-0.640201	0.0262377
F1NTZ0	Uncharacterized protein (Fragment) OS=Gallus gallus GN=ADH6 PE=3 SV=2 - [F1NTZ0_CHICK]	1	0.975	0.79	0.588	0.695	0.546	0	-0.0365259	-0.340075	-0.766112	-0.524915	-0.873027	-0.595818	0.0161666
P40618	High mobility group protein B3 OS=Gallus gallus GN=HMGB3 PE=2 SV=3 - [HMGB3_CHICK]	1	1.036	0.974	0.661	0.622	0.721	0	0.051024	-0.0380063	-0.597278	-0.685014	-0.471929	-0.589079	0.000922719
F1P0C0	Uncharacterized protein OS=Gallus gallus GN=HMGN1 PE=4 SV=1 - [F1P0C0_CHICK]	1	0.771	0.874	0.616	0.519	0.668	0	-0.375197	-0.194295	-0.698998	-0.946194	-0.58208	-0.552593	0.0222859
R4GF89	Uncharacterized protein OS=Gallus gallus GN=SFN PE=3 SV=1 - [R4GF89_CHICK]	1	0.887	0.971	0.656	0.778	0.553	0	-0.172994	-0.0424568	-0.608232	-0.362158	-0.854649	-0.536529	0.0239313
F1P4K4	Uncharacterized protein OS=Gallus gallus GN=ALDH8A1 PE=3 SV=2 - [F1P4K4_CHICK]	1	1.008	1.132	0.776	0.634	0.761	0	0.0114956	0.178874	-0.365871	-0.657445	-0.394032	-0.535906	0.00804609
F1NC74	Uncharacterized protein OS=Gallus gallus PE=4 SV=2 - [F1NC74_CHICK]	1	0.776	0.726	0.636	0.546	0.553	0	-0.365871	-0.461959	-0.652901	-0.873027	-0.854649	-0.517582	0.0302683
P00368	Glutamate dehydrogenase 1, mitochondrial OS=Gallus gallus GN=GLUD1 PE=1 SV=1 - [DHE3_CHICK]	1	1.294	1.221	0.86	0.767	0.845	0	0.371838	0.288063	-0.217591	-0.382702	-0.242977	-0.501057	0.0154927
E1C9F0	Uncharacterized protein OS=Gallus gallus GN=DYNC2H1 PE=4 SV=2 - [E1C9F0_CHICK]	1	1.158	0.938	0.72	0.757	0.71	0	0.211635	-0.0923402	-0.473931	-0.401635	-0.494109	-0.496323	0.00622944
E1C9I0	Unconventional myosin-Ig OS=Gallus gallus GN=MYO1G PE=4 SV=2 - [E1C9I0_CHICK]	1	0.867	1.231	0.677	0.785	0.748	0	-0.205896	0.299831	-0.562772	-0.349235	-0.41889	-0.474944	0.0409996
E1BY89	Uncharacterized protein OS=Gallus gallus GN=RPL23 PE=3 SV=2 - [E1BY89_CHICK]	1	1.034	1.011	0.729	0.691	0.8	0	0.0482362	0.015783	-0.456009	-0.533242	-0.321928	-0.4584	0.00193487
H9L201	Uncharacterized protein OS=Gallus gallus GN=PNKD PE=3 SV=2 - [H9L201_CHICK]	1	0.995	1.195	0.821	0.744	0.754	0	-0.00723157	0.257011	-0.284546	-0.426625	-0.407364	-0.456105	0.00950612
E1C012	Uncharacterized protein OS=Gallus gallus GN=HEATR5A PE=4 SV=2 - [E1C012_CHICK]	1	1.162	1.246	0.976	0.786	0.741	0	0.21661	0.317304	-0.0350469	-0.347399	-0.432455	-0.449605	0.0423174
Q2MJT5	Fatty acid translocase OS=Gallus gallus PE=2 SV=1 - [Q2MJT5_CHICK]	1	0.87	0.908	0.555	0.774	0.724	0	-0.200913	-0.139236	-0.84944	-0.369595	-0.465938	-0.448275	0.0471237
E1BT82	Uncharacterized protein OS=Gallus gallus GN=EIF2S2 PE=2 SV=1 - [E1BT82_CHICK]	1	0.849	0.949	0.695	0.659	0.699	0	-0.236164	-0.07552	-0.524915	-0.60165	-0.516636	-0.443839	0.00402594
Q9YH06	High mobility group protein B1 OS=Gallus gallus GN=HMGB1 PE=1 SV=1 - [HMGB1_CHICK]	1	1.03	1.103	0.812	0.816	0.689	0	0.0426443	0.141433	-0.300448	-0.293359	-0.537424	-0.438436	0.00836534
D2Z1L9	LIM and SH3 protein 1 OS=Gallus gallus GN=LASP1 PE=2 SV=1 - [D2Z1L9_CHICK]	1	0.767	0.906	0.675	0.603	0.697	0	-0.382702	-0.142417	-0.567041	-0.72977	-0.520769	-0.430821	0.0284323
F1NQS9	Uncharacterized protein OS=Gallus gallus GN=ZNF598 PE=4 SV=2 - [F1NQS9_CHICK]	1	0.95	1.004	0.769	0.771	0.671	0	-0.0740006	0.00575927	-0.378944	-0.375197	-0.575615	-0.420505	0.00407102
Q5ZJ39	Density-regulated protein OS=Gallus gallus GN=DENR PE=2 SV=1 - [DENR_CHICK]	1	0.84	0.892	0.709	0.693	0.646	0	-0.251539	-0.164884	-0.496142	-0.529073	-0.630394	-0.413062	0.00798093
R4GH25	Uncharacterized protein (Fragment) OS=Gallus gallus PE=4 SV=1 - [R4GH25_CHICK]	1	0.835	0.875	0.625	0.778	0.641	0	-0.260152	-0.192645	-0.678072	-0.362158	-0.641604	-0.409679	0.0318063
F1NQC3	Glutamine synthetase OS=Gallus gallus GN=GLUL PE=3 SV=2 - [F1NQC3_CHICK]	1	0.929	0.818	0.608	0.674	0.801	0	-0.106249	-0.289827	-0.717857	-0.56918	-0.320126	-0.403695	0.0482807
E1BTE2	Uncharacterized protein OS=Gallus gallus GN=SERPINB5 PE=3 SV=2 - [E1BTE2_CHICK]	1	0.929	0.913	0.736	0.684	0.736	0	-0.106249	-0.131313	-0.442222	-0.547932	-0.442222	-0.398271	0.00173841
F1P3F9	Glutamate dehydrogenase OS=Gallus gallus GN=GLUD1 PE=3 SV=2 - [F1P3F9_CHICK]	1	1.251	1.276	0.916	0.856	0.905	0	0.323082	0.351628	-0.12658	-0.224317	-0.14401	-0.389873	0.0288149
F1NS60	Uncharacterized protein (Fragment) OS=Gallus gallus GN=MMS19 PE=4 SV=2 - [F1NS60_CHICK]	1	1.032	0.986	0.841	0.742	0.745	0	0.045443	-0.0203404	-0.249822	-0.430509	-0.424688	-0.376707	0.00379387
F1NP35	Uncharacterized protein OS=Gallus gallus GN=BCAS1 PE=4 SV=2 - [F1NP35_CHICK]	1	0.81	0.989	0.682	0.69	0.794	0	-0.304006	-0.0159576	-0.552156	-0.535332	-0.332789	-0.366771	0.0390723
E1C4N0	Uncharacterized protein OS=Gallus gallus GN=RPS10 PE=4 SV=2 - [E1C4N0_CHICK]	1	1.143	0.99	0.802	0.836	0.795	0	0.192825	-0.0144996	-0.318326	-0.258425	-0.330973	-0.362017	0.00680437
F1NIY3	Programmed cell death protein 4 OS=Gallus gallus GN=PDCD4 PE=4 SV=1 - [F1NIY3_CHICK]	1	1.055	1.136	0.902	0.821	0.763	0	0.077243	0.183963	-0.148801	-0.284546	-0.390245	-0.361599	0.0146901
R4GI36	Phosphoenolpyruvate carboxykinase, cytosolic [GTP] OS=Gallus gallus GN=PCK1 PE=3 SV=1 - [R4GI36_CHICK]	1	0.917	0.938	0.773	0.703	0.767	0	-0.125006	-0.0923402	-0.37146	-0.508403	-0.382702	-0.348406	0.00379014
E1BTA6	Uncharacterized protein OS=Gallus gallus GN=SEPT12 PE=3 SV=2 - [E1BTA6_CHICK]	1	1.051	1.162	0.871	0.779	0.899	0	0.0717627	0.21661	-0.199255	-0.360305	-0.153607	-0.333847	0.0202057
Q90643	Interferon regulatory factor 3 OS=Gallus gallus GN=IRF3 PE=2 SV=1 - [IRF3_CHICK]	1	1.136	1.267	0.959	0.909	0.832	0	0.183963	0.341417	-0.0603973	-0.137648	-0.265345	-0.32959	0.046048
E1BS15	Uncharacterized protein OS=Gallus gallus GN=ACSF2 PE=4 SV=2 - [E1BS15_CHICK]	1	1.061	0.921	0.739	0.858	0.779	0	0.0854247	-0.118727	-0.436354	-0.22095	-0.360305	-0.328102	0.0192159
E1BWS0	Uncharacterized protein OS=Gallus gallus GN=GIT2 PE=4 SV=2 - [E1BWS0_CHICK]	1	0.87	1.052	0.705	0.841	0.797	0	-0.200913	0.0731347	-0.504305	-0.249822	-0.327348	-0.317899	0.0460815
E1BUY6	Uncharacterized protein OS=Gallus gallus GN=HMHA1 PE=4 SV=2 - [E1BUY6_CHICK]	1	0.916	0.979	0.808	0.806	0.728	0	-0.12658	-0.0306192	-0.307573	-0.311148	-0.45799	-0.306504	0.00803195
R4GL23	Uncharacterized protein OS=Gallus gallus GN=CHTOP PE=4 SV=1 - [R4GL23_CHICK]	1	1.045	0.933	0.808	0.792	0.815	0	0.0635029	-0.100051	-0.307573	-0.336428	-0.295128	-0.30086	0.00360799
F1NUB0	Uncharacterized protein (Fragment) OS=Gallus gallus GN=LOC429682 PE=4 SV=2 - [F1NUB0_CHICK]	1	1.013	1.082	0.901	0.779	0.845	0	0.0186342	0.1137	-0.150401	-0.360305	-0.242977	-0.295339	0.0136187
P07322	Beta-enolase OS=Gallus gallus GN=ENO3 PE=1 SV=3 - [ENOB_CHICK]	1	1.059	1.192	0.8	0.946	0.911	0	0.0827026	0.253384	-0.321928	-0.0800879	-0.134477	-0.29086	0.0497179
F1NLT8	Uncharacterized protein (Fragment) OS=Gallus gallus GN=ARHGDIB PE=4 SV=1 - [F1NLT8_CHICK]	1	0.815	0.944	0.707	0.789	0.756	0	-0.295128	-0.0831412	-0.500218	-0.341903	-0.403542	-0.289131	0.0434868
F1NLZ2	Uncharacterized protein (Fragment) OS=Gallus gallus GN=CHGA PE=4 SV=2 - [F1NLZ2_CHICK]	1	1.028	0.907	0.739	0.825	0.847	0	0.0398403	-0.140826	-0.436354	-0.277534	-0.239566	-0.284156	0.0251641
F1P4C1	Uncharacterized protein OS=Gallus gallus GN=C7H2orf47 PE=4 SV=2 - [F1P4C1_CHICK]	1	0.975	1.086	0.87	0.857	0.788	0	-0.0365259	0.119024	-0.200913	-0.222633	-0.343732	-0.283259	0.0118612
Q5F3J3	Uncharacterized protein OS=Gallus gallus GN=RCJMB04_15g18 PE=2 SV=1 - [Q5F3J3_CHICK]	1	1.137	1.026	0.914	0.885	0.808	0	0.185232	0.0370307	-0.129734	-0.176251	-0.307573	-0.278607	0.0230543
Q5F3L2	Uncharacterized protein OS=Gallus gallus GN=RCJMB04_14f6 PE=2 SV=1 - [Q5F3L2_CHICK]	1	0.948	0.893	0.848	0.736	0.772	0	-0.077041	-0.163268	-0.237864	-0.442222	-0.373327	-0.271035	0.0237857
E1BVP2	Uncharacterized protein OS=Gallus gallus GN=PLD1 PE=4 SV=2 - [E1BVP2_CHICK]	1	1.214	1.122	0.944	0.877	0.945	0	0.279768	0.166073	-0.0831412	-0.189351	-0.0816138	-0.266649	0.0397194
F1NH26	Uncharacterized protein (Fragment) OS=Gallus gallus GN=XPNPEP3 PE=3 SV=1 - [F1NH26_CHICK]	1	0.874	0.933	0.762	0.791	0.782	0	-0.194295	-0.100051	-0.392137	-0.33825	-0.354759	-0.2636	0.0106574
F1NA55	Eukaryotic translation initiation factor 2A OS=Gallus gallus GN=EIF2A PE=2 SV=2 - [F1NA55_CHICK]	1	0.876	1.011	1.057	1.218	1.203	0	-0.190997	0.015783	0.0799754	0.284514	0.266637	0.26878	0.0448919
Q800W4	TIA-1 OS=Gallus gallus GN=TIA1 PE=2 SV=1 - [Q800W4_CHICK]	1	1.104	1.106	1.336	1.327	1.249	0	0.14274	0.145351	0.41792	0.408168	0.320773	0.286257	0.00741873
I3VQH4	Interleukin enhancer binding factor 3-like protein OS=Gallus gallus GN=ILF3 PE=2 SV=1 - [I3VQH4_CHICK]	1	1.021	0.934	1.182	1.217	1.247	0	0.0299829	-0.0985055	0.24123	0.283329	0.318461	0.303848	0.00246148
F6TJT0	Uncharacterized protein OS=Gallus gallus GN=XIAP PE=4 SV=1 - [F6TJT0_CHICK]	1	0.88	1.003	1.079	1.332	1.162	0	-0.184425	0.00432161	0.109695	0.413594	0.21661	0.306667	0.0476277
R4GKP7	Uncharacterized protein (Fragment) OS=Gallus gallus GN=LOC100859879 PE=4 SV=1 - [R4GKP7_CHICK]	1	1.002	1.076	1.137	1.456	1.242	0	0.00288251	0.105678	0.185232	0.54201	0.312665	0.310449	0.0477409
E1C786	Uncharacterized protein OS=Gallus gallus PE=4 SV=2 - [E1C786_CHICK]	1	1.02	0.892	1.209	1.281	1.13	0	0.0285692	-0.164884	0.273814	0.35727	0.176323	0.314574	0.0169343
F1NJ66	Uncharacterized protein OS=Gallus gallus GN=NIPBL PE=4 SV=2 - [F1NJ66_CHICK]	1	1.014	1.026	1.12	1.355	1.328	0	0.0200577	0.0370307	0.163499	0.438293	0.409255	0.317986	0.0223372
F1NLW3	Uncharacterized protein OS=Gallus gallus GN=TOMM22 PE=4 SV=2 - [F1NLW3_CHICK]	1	0.912	1.05	1.133	1.356	1.227	0	-0.132894	0.0703893	0.180148	0.439357	0.295135	0.325715	0.0272667
Q5F463	Uncharacterized protein OS=Gallus gallus GN=RCJMB04_2m11 PE=2 SV=1 - [Q5F463_CHICK]	1	1.036	1.24	1.415	1.423	1.267	0	0.051024	0.31034	0.500802	0.508936	0.341417	0.32993	0.040481
P08267	Ferritin heavy chain OS=Gallus gallus GN=FTH PE=2 SV=2 - [FRIH_CHICK]	1	0.86	0.957	1.283	1.19	1.083	0	-0.217591	-0.0634092	0.359521	0.250962	0.115033	0.335506	0.0248425
F1NBX4	Uncharacterized protein OS=Gallus gallus GN=RPL27A PE=3 SV=2 - [F1NBX4_CHICK]	1	1.162	1.154	1.411	1.586	1.259	0	0.21661	0.206643	0.496718	0.665393	0.332278	0.357045	0.0402236
H9L019	Uncharacterized protein OS=Gallus gallus GN=SF3B4 PE=4 SV=1 - [H9L019_CHICK]	1	0.917	1.045	1.28	1.174	1.368	0	-0.125006	0.0635029	0.356144	0.231432	0.452068	0.367049	0.0122337
F1NZC1	Uncharacterized protein OS=Gallus gallus GN=C3H6orf115 PE=4 SV=2 - [F1NZC1_CHICK]	1	1.001	0.826	1.182	1.333	1.135	0	0.00144197	-0.275786	0.24123	0.414677	0.182692	0.370981	0.0325528
E1C4U7	Uncharacterized protein OS=Gallus gallus GN=NDUFB3 PE=4 SV=1 - [E1C4U7_CHICK]	1	1.113	1.133	1.398	1.568	1.287	0	0.154454	0.180148	0.483364	0.648926	0.364012	0.387234	0.0179251
F1NLP8	Uncharacterized protein OS=Gallus gallus PE=4 SV=2 - [F1NLP8_CHICK]	1	1.045	0.992	1.221	1.548	1.291	0	0.0635029	-0.011588	0.288063	0.630405	0.368489	0.411681	0.0177587
R4GHM7	Uncharacterized protein OS=Gallus gallus PE=4 SV=1 - [R4GHM7_CHICK]	1	1.018	0.978	1.277	1.599	1.197	0	0.0257376	-0.0320936	0.352759	0.67717	0.259423	0.431903	0.0277258
Q5ZML5	Protein LSM12 homolog OS=Gallus gallus GN=LSM12 PE=2 SV=1 - [LSM12_CHICK]	1	0.873	0.997	1.345	1.445	1.132	0	-0.195946	-0.00433459	0.427606	0.531069	0.178874	0.445944	0.0221713
Q5ZLW7	Uncharacterized protein OS=Gallus gallus GN=LUC7L2 PE=2 SV=1 - [Q5ZLW7_CHICK]	1	1.001	1.151	1.577	1.684	1.231	0	0.00144197	0.202888	0.657183	0.751892	0.299831	0.501525	0.030718
E1C508	Uncharacterized protein (Fragment) OS=Gallus gallus GN=NOL4 PE=4 SV=2 - [E1C508_CHICK]	1	0.949	1.062	1.164	1.576	1.577	0	-0.07552	0.0867838	0.219091	0.656268	0.657183	0.507092	0.0296719
E1BSU3	Uncharacterized protein OS=Gallus gallus GN=STAG2 PE=4 SV=1 - [E1BSU3_CHICK]	1	1.048	0.863	1.393	1.439	1.351	0	0.0676387	-0.212568	0.478195	0.525067	0.434028	0.527406	0.00396643
R4GLP0	Uncharacterized protein OS=Gallus gallus GN=COX7C PE=4 SV=1 - [R4GLP0_CHICK]	1	0.717	0.985	1.162	1.329	1.448	0	-0.479955	-0.0218044	0.21661	0.410341	0.534062	0.554257	0.0380211
F1NIC5	Uncharacterized protein (Fragment) OS=Gallus gallus GN=TIMM8A PE=4 SV=2 - [F1NIC5_CHICK]	1	0.775	1.099	1.284	1.613	1.344	0	-0.367732	0.136191	0.360645	0.689746	0.426533	0.569488	0.0346307
F1P4B2	Protein piccolo (Fragment) OS=Gallus gallus GN=PCLO PE=4 SV=2 - [F1P4B2_CHICK]	1	1.378	1.057	1.562	1.99	1.692	0	0.462576	0.0799754	0.643394	0.992768	0.75873	0.617447	0.0246642
E1BQJ6	Uncharacterized protein OS=Gallus gallus PE=3 SV=2 - [E1BQJ6_CHICK]	1	0.765	0.539	1.077	1.453	1.603	0	-0.386468	-0.891643	0.107018	0.539035	0.680774	0.868313	0.0489912
Q9YHT1	Succinate dehydrogenase [ubiquinone] flavoprotein subunit, mitochondrial OS=Gallus gallus GN=SDHA PE=1 SV=2 - [SDHA_CHICK]	1	0.975	1.709	2.572	2.516	2.146	0	-0.0365259	0.773152	1.36289	1.33113	1.10165	1.01968	0.0210702
F1NZI4	Uncharacterized protein OS=Gallus gallus GN=ATHL1 PE=4 SV=2 - [F1NZI4_CHICK]	1	1.016	0.888	1.396	2.443	2.909	0	0.0229004	-0.171368	0.481299	1.28865	1.54052	1.15298	0.0239211
